# Supplementary material for: Metabolomics analysis of the yolk of Zhijin white goose during the embryogenesis based on LC-MS/MS
Source: PLoS One. 2024 Feb 9;19(2):e0297429. doi: 10.1371/journal.pone.0297429 (PMC10857567; doi:10.1371/journal.pone.0297429)
Supplement: S1 Table — (XLSX) [file pone.0297429.s001.xlsx]

## Sheet: Supplementary Table 1
Superclass	NO. of identified metabolites
Lipids and lipid-like molecules	332
Organic acids and derivatives	312
Organoheterocyclic compounds	219
Benzenoids	179
Undefined	128
Organic oxygen compounds	124
Phenylpropanoids and polyketides	70
Organic nitrogen compounds	46
Nucleosides, nucleotides, and analogues	40
Alkaloids and derivatives	7
Lignans, neolignans and related compounds	4
Organosulfur compounds	4
Homogeneous non-metal compounds	3
Hydrocarbon derivatives	1
Organohalogen compounds	1
Organoheterocyclic compounds_Nucleosides nucleotides and analogues	1
Organophosphorus compounds	1
