# Supplementary material for: Metabolomics analysis of the yolk of Zhijin white goose during the embryogenesis based on LC-MS/MS
Source: PLoS One. 2024 Feb 9;19(2):e0297429. doi: 10.1371/journal.pone.0297429 (PMC10857567; doi:10.1371/journal.pone.0297429)
Supplement: S3 Table — (XLSX) [file pone.0297429.s003.xlsx]

## Sheet: E7_vs_E12
ID	adduct	Name	VIP	Fold change	p-value	m/z	rt(s)	HMDB	KEGG	SuperClass	Class	SubClass	E7-1	E7-2	E7-3	E7-4	E7-5	E7-6	E12-1	E12-2	E12-3	E12-4	E12-5	E12-6	E18-1	E18-2	E18-3	E18-4	E18-5	E18-6	E23-1	E23-2	E23-3	E23-4	E23-5	E23-6	E28-1	E28-2	E28-3	E28-4	E28-5	E28-6	QC-1	QC-2	QC-3	QC-4	QC-5
M140T264	[M+H]+	3-amino-2,3-dihydrobenzoic acid	4.02991	0.224726	2.87179e-05	140.067	264.056		C12110	Organic acids and derivatives	Carboxylic acids and derivatives	Amino acids, peptides, and analogues	8.76714e+07	6.14656e+07	9.83809e+07	1.06921e+08	8.6709e+07	5.67751e+07	2.69523e+08	4.30128e+08	2.7851e+08	4.28907e+08	3.11239e+08	4.97389e+08	2.93032e+08	3.60163e+08	3.41811e+08	2.80911e+08	2.9629e+08	3.51905e+08	3.85703e+08	5.56442e+08	1.56373e+08	3.90303e+08	4.83921e+08	1.50001e+09	1.26208e+09	2.52138e+08	3.61421e+08	3.33669e+08	2.59901e+08	3.65019e+08	3.54903e+08	3.66523e+08	3.60444e+08	3.58498e+08	3.80219e+08
M252T211	[M-H]-	Thiorphan	1.27544	0.277847	3.99614e-05	252.088	210.516		C01619	Organic acids and derivatives	Carboxylic acids and derivatives	Amino acids, peptides, and analogues	5.91359e+06	9.83926e+06	1.64392e+07	1.46555e+07	1.05395e+07	1.25531e+07	3.37705e+07	4.53742e+07	5.4283e+07	4.62153e+07	2.64798e+07	4.55991e+07	1.56829e+07	1.02123e+07	2.04274e+07	2.03317e+07	7.36787e+06	1.45478e+07	2.50634e+06	1.11444e+06	441522	828623	849956	245039	1.90767e+06	668650	1.00758e+06	3.11434e+06	520088	379492	1.4501e+07	1.44992e+07	1.46958e+07	1.44991e+07	1.56464e+07
M221T373	[M+H-C3H4O]+	4-hydroxycyclophosphamide	2.73273	0.411166	4.49124e-05	221.017	373.098	HMDB0013856	C07643	Organic nitrogen compounds	Organonitrogen compounds	Nitrogen mustard compounds	1.04514e+08	6.98512e+07	1.4265e+08	1.19527e+08	7.87939e+07	7.1959e+07	2.28092e+08	2.84575e+08	2.25625e+08	2.47053e+08	1.70519e+08	2.72502e+08	2.33528e+08	2.15362e+08	2.31707e+08	2.17479e+08	1.95714e+08	2.16068e+08	1.65058e+08	1.2629e+08	1.47842e+08	1.49075e+08	1.49999e+08	1.77859e+08	1.56384e+08	1.4022e+08	1.23069e+08	5.32853e+07	1.51622e+08	1.58132e+08	2.33493e+08	2.30574e+08	2.31731e+08	2.30573e+08	2.36372e+08
M118T264_3	[M+H]+	Betaine	15.9653	0.331158	0.000100634	118.086	264.115	HMDB0000043	C00719	Organic acids and derivatives	Carboxylic acids and derivatives	Amino acids, peptides, and analogues	2.51243e+09	1.82752e+09	2.51243e+09	2.74833e+09	2.2784e+09	1.72259e+09	5.29478e+09	7.08519e+09	5.33188e+09	8.20284e+09	5.60265e+09	9.5558e+09	5.51865e+09	6.34575e+09	6.17556e+09	9.84496e+06	5.79413e+09	6.3598e+09	7.68142e+09	1.13031e+10	3.34758e+09	8.50552e+09	9.68968e+09	6.40411e+09	5.12011e+09	4.27598e+09	6.88994e+09	5.94561e+09	5.55063e+09	7.74762e+09	6.39369e+09	6.4767e+09	6.48097e+09	6.49237e+09	6.50646e+09
M117T162	[M-H]-	Dl-2-hydroxyvaleric acid	1.55176	0.186083	0.000116711	117.056	161.874						1.03932e+07	7.65047e+06	1.13694e+07	8.33031e+06	1.31336e+07	1.05587e+07	3.05683e+07	5.03466e+07	8.25911e+07	5.97006e+07	4.36253e+07	6.33197e+07	3.31506e+07	1.11165e+08	3.69927e+07	2.69283e+07	1.74349e+07	1.43735e+07	1.18497e+07	3.13212e+07	3.39884e+06	1.85477e+06	1.00242e+07	2.05233e+06	5.14231e+07	2.62846e+08	4.3154e+07	6.29013e+07	7.94329e+07	2.81017e+07	4.43483e+07	3.70428e+07	3.70411e+07	3.70698e+07	3.69862e+07
M182T380	[M-H]-	L-homocysteic acid	2.57188	0.301272	0.000136286	182.022	379.555	HMDB0002205	C16511	Organic acids and derivatives	Carboxylic acids and derivatives	Amino acids, peptides, and analogues	5.68744e+07	4.44765e+07	5.37404e+07	5.65418e+07	5.36859e+07	4.63149e+07	1.41921e+08	1.58201e+08	1.26788e+08	2.23225e+08	1.39809e+08	2.4445e+08	1.47602e+08	3.7106e+08	1.06953e+08	8.8135e+07	6.27005e+07	1.98634e+08	2.96492e+08	1.13821e+08	1.17972e+08	7.90793e+07	8.15723e+07	1.16745e+08	2.15982e+08	5.73152e+07	1.24853e+08	1.60525e+08	1.05832e+08	1.09604e+08	1.58135e+08	1.64384e+08	1.62724e+08	1.64656e+08	1.62702e+08
M103T235	[M-H]-	3-hydroxybutyric acid	4.72813	0.0390013	0.00013637	103.04	235.061	HMDB0000357	C01089	Organic acids and derivatives	Hydroxy acids and derivatives	Beta hydroxy acids and derivatives	1.74894e+07	1.9988e+07	7.01177e+06	2.25592e+07	1.20835e+07	2.10673e+07	4.16173e+08	4.2124e+08	1.76036e+08	5.7382e+08	3.34096e+08	6.47758e+08	1.53353e+09	1.73907e+09	1.37633e+09	9.48916e+08	1.18303e+09	1.01417e+09	4.67601e+08	2.21577e+09	2.17195e+08	1.48581e+08	4.46149e+08	1.712e+08	5.78261e+08	4.70025e+08	1.04374e+09	7.02938e+08	3.39045e+08	2.68861e+08	5.63636e+08	5.66268e+08	5.63606e+08	5.66498e+08	5.81222e+08
M238T383_1	[M+Na]+	Sn-glycerol-3-phosphoethanolamine	3.72879	0.262919	0.00015038	238.045	382.522		C01233	Lipids and lipid-like molecules	Glycerophospholipids	Glycerophosphoethanolamines	7.29663e+07	8.32024e+07	9.04014e+07	1.13919e+08	9.5894e+07	8.47072e+07	2.52983e+08	4.17269e+08	2.36285e+08	4.32027e+08	2.58334e+08	4.61116e+08	2.24503e+08	6.58936e+08	1.53962e+08	1.50223e+08	7.67929e+07	3.20599e+08	5.83269e+07	6.1356e+07	6.78172e+07	6.12848e+07	6.1831e+07	8.20951e+07	8.54339e+07	5.77068e+07	5.11103e+07	3.1664e+07	7.21058e+07	8.59305e+07	2.15659e+08	2.16009e+08	2.18853e+08	2.19508e+08	2.24819e+08
M143T52	[M-H]-	Octanoic acid	1.44925	1.8101	0.000158421	143.108	52.1613	HMDB0000482	C06423	Lipids and lipid-like molecules	Fatty Acyls	Fatty acids and conjugates	8.04742e+07	1.01991e+08	8.62072e+07	8.0301e+07	1.04418e+08	6.39212e+07	5.12881e+07	5.07826e+07	5.38231e+07	4.19232e+07	4.80322e+07	3.99431e+07	5.40622e+07	4.53859e+07	5.02135e+07	5.09969e+07	4.94429e+07	7.38519e+07	9.4627e+07	1.00076e+08	1.01302e+08	6.09694e+07	5.03594e+07	3.20152e+07	4.41622e+07	6.39428e+07	5.00428e+07	9.29643e+07	7.6585e+07	7.43773e+07	3.47242e+07	3.55193e+07	3.47052e+07	3.47541e+07	4.29333e+07
M182T45_2	[M-H]-	4-pyridoxic acid	6.30113	0.101404	0.00015979	182.046	44.5421	HMDB0000017	C00847	Organoheterocyclic compounds	Pyridines and derivatives	Pyridinecarboxylic acids and derivatives	9.04138e+07	3.74448e+07	9.95337e+07	1.31141e+08	7.93152e+07	4.84537e+07	3.39106e+08	1.15305e+09	7.19296e+08	7.59721e+08	7.19107e+08	1.10539e+09	7.06513e+07	1.09739e+09	4.17157e+09	4.42737e+09	3.64491e+09	5.67185e+09	2.62826e+09	8.28619e+09	4.82876e+09	3.17464e+09	5.03113e+09	3.71338e+09	6.57005e+08	1.98116e+09	2.27097e+09	1.02529e+09	1.9234e+09	3.89479e+09	2.40283e+09	2.60386e+09	2.57486e+09	2.54383e+09	2.57511e+09
M201T235_2	[M-H-CH3]-	7-methoxy-2-propylquinolin-4-ol	2.70992	0.0242131	0.000197635	201.057	235.069			Organoheterocyclic compounds	Quinolines and derivatives	Quinolones and derivatives	1.63893e+06	971846	2.69903e+06	8.35433e+06	4.6048e+06	1.97801e+06	1.29599e+08	1.04767e+08	6.47787e+07	2.04835e+08	1.1893e+08	2.13289e+08	2.11228e+07	1.00321e+08	4.58655e+07	3.24259e+07	1.83981e+07	1.71617e+07	1.55315e+07	1.58067e+07	2.00981e+06	2.83123e+06	5.04509e+06	788616	2.99622e+07	1.35615e+07	3.16637e+07	3.97658e+07	1.02117e+07	5.24708e+06	8.83543e+07	9.28975e+07	9.26982e+07	9.8599e+07	8.82072e+07
M85T448	[M-H]-	1,4-butynediol	3.27442	0.453193	0.000200958	85.0295	447.768	HMDB0012136	C05771	Organic oxygen compounds	Organooxygen compounds	Alcohols and polyols	1.412e+08	1.28705e+08	1.80346e+08	1.67423e+08	1.98526e+08	1.62834e+08	2.34158e+08	3.99776e+08	3.20141e+08	4.28719e+08	3.2836e+08	4.4915e+08	5.05418e+07	5.57399e+08	1.0749e+08	1.64974e+08	4.21545e+07	8.18505e+07	1.18497e+07	4.67373e+07	3.80745e+07	2.01808e+07	2.17947e+07	3.37432e+07	2.93243e+07	1.1566e+07	2.10642e+07	2.59748e+07	7.59297e+06	2.563e+07	2.12747e+08	1.94291e+08	2.12393e+08	2.02616e+08	2.12644e+08
M103T194	[M-H]-	Dl-a-hydroxybutyric acid	5.35456	0.121857	0.000234965	103.04	193.674	HMDB0000008	C05984	Organic acids and derivatives	Hydroxy acids and derivatives	Alpha hydroxy acids and derivatives	7.81312e+07	3.98314e+07	1.05834e+08	1.00422e+08	5.40435e+07	5.04108e+07	3.35269e+08	6.75535e+08	4.52175e+08	7.54584e+08	3.98739e+08	9.01526e+08	1.61813e+08	2.50577e+08	1.54685e+08	1.06568e+08	1.23181e+08	1.22095e+08	1.05046e+08	9.26743e+07	2.2783e+07	1.92449e+07	6.50504e+07	1.60852e+07	1.14266e+08	8.96974e+07	1.13078e+08	7.34105e+07	5.23961e+07	2.93526e+07	1.92459e+08	1.91145e+08	1.97111e+08	1.97102e+08	2.00809e+08
M390T124	[M-H]-	N-arachidonoyl-l-serine	1.21958	0.430003	0.000428398	390.265	123.914			Organic acids and derivatives	Carboxylic acids and derivatives	Amino acids, peptides, and analogues	1.80587e+07	2.11351e+07	2.4231e+07	2.2311e+07	2.21922e+07	2.12514e+07	3.10949e+07	3.69796e+07	6.00448e+07	5.21242e+07	6.57048e+07	5.44669e+07	1.27722e+08	8.82978e+07	1.67294e+08	1.68183e+08	1.46042e+08	1.45344e+08	4.85118e+07	3.08081e+07	2.35685e+07	6.04178e+07	5.12241e+07	2.75264e+07	1.30055e+07	2.46579e+07	2.50446e+07	1.69534e+07	3.30701e+07	2.27936e+07	5.5849e+07	5.60168e+07	5.43157e+07	5.43237e+07	5.5861e+07
M367T296_1	[M-H]-	Curcumin	9.52608	2.52171	0.000564884	367.105	296.142	HMDB0002269	C10443	Phenylpropanoids and polyketides	Diarylheptanoids	Linear diarylheptanoids	4.02277e+09	2.59422e+09	1.67938e+09	2.67271e+09	3.01697e+09	2.37724e+09	1.1873e+09	9.00321e+08	1.5073e+09	1.0138e+09	1.04291e+09	8.37332e+08	4.48692e+08	1.09383e+09	7.69268e+08	9.9449e+08	1.2721e+08	2.89695e+08	8.7535e+08	2.29312e+07	1.65881e+07	4.22109e+07	9.78252e+06	2.61839e+07	1.25551e+09	5.23872e+06	1.60263e+09	2.79489e+09	2.09197e+08	3.97534e+07	1.29399e+09	1.24576e+09	1.34466e+09	1.32549e+09	1.05748e+09
M226T374	[M+H]+	2-chloro-2',6'-diethylacetanilide	1.80247	0.221098	0.000676257	226.084	373.751	HMDB0032855	C21712	Benzenoids	Benzene and substituted derivatives	Anilides	2.30896e+07	8.94044e+06	2.88453e+07	2.05893e+07	1.64247e+07	1.18032e+07	7.5506e+07	1.32385e+08	5.97815e+07	8.44767e+07	4.24082e+07	1.01568e+08	5.22831e+07	8.64861e+07	6.32752e+07	7.93218e+07	5.42281e+07	5.79515e+07	3.01085e+07	5.70172e+07	8.62685e+07	6.79355e+07	6.15321e+07	9.21149e+07	2.97827e+07	6.18546e+07	7.35137e+07	2.12409e+07	7.69491e+07	3.99176e+07	6.00204e+07	6.00515e+07	6.18373e+07	6.17656e+07	6.08313e+07
M223T55_2	[M-H]-	1-naphthol-5-sulfonic acid	9.11299	0.204919	0.000697175	222.992	54.6336			Benzenoids	Naphthalenes	Naphthalene sulfonic acids and derivatives	8.06602e+08	1.22246e+08	2.28423e+08	7.63118e+08	2.96605e+08	1.97044e+08	9.35471e+08	2.71673e+09	1.43575e+09	1.89211e+09	1.9554e+09	2.845e+09	3.21166e+09	1.60255e+09	2.02532e+09	2.35637e+09	1.68673e+09	2.18013e+09	8.49528e+08	1.99292e+09	1.3706e+09	5.36724e+08	8.38893e+08	6.1382e+08	3.67419e+08	5.97785e+08	9.98543e+08	1.16372e+09	6.37739e+08	1.70772e+09	1.26177e+09	1.31523e+09	1.31332e+09	1.28167e+09	1.37334e+09
M135T254	[M-H]-	L-threonate	1.87284	0.463596	0.000914014	135.03	254.062	HMDB0000943	C01620	Organic oxygen compounds	Organooxygen compounds	Carbohydrates and carbohydrate conjugates	1.03697e+06	5.60368e+07	5.59668e+07	8.61607e+07	7.70257e+07	7.48471e+07	1.04708e+08	1.59685e+08	1.27826e+08	1.19517e+08	1.19087e+08	1.26461e+08	1.34499e+08	1.974e+08	1.23033e+08	2.01407e+08	8.6886e+07	1.02299e+08	5.16152e+07	2.31286e+07	1.98384e+07	1.00991e+07	3.24998e+07	1.74502e+07	6.76963e+07	3.80675e+07	3.71921e+07	3.94144e+07	3.05712e+07	3.11436e+07	8.71508e+07	9.25546e+07	8.73244e+07	8.68515e+07	1.0102e+08
M104T373	[M]+	Choline	4.82772	0.233025	0.00109676	104.107	372.649	HMDB0000097	C00114	Organic nitrogen compounds	Organonitrogen compounds	Quaternary ammonium salts	1.2718e+08	9.7147e+07	1.84816e+08	1.78596e+08	1.12492e+08	1.09731e+08	4.74763e+08	7.41849e+08	4.2368e+08	6.1266e+08	2.81874e+08	9.41033e+08	4.41244e+08	4.21637e+08	3.98185e+08	4.54125e+08	2.95657e+08	3.80617e+08	2.0879e+08	1.84189e+08	2.22419e+08	2.31964e+08	2.04661e+08	3.63735e+08	1.96442e+08	1.83275e+08	1.86334e+08	1.64765e+08	2.2601e+08	2.11572e+08	3.29502e+08	3.28055e+08	3.32331e+08	3.29517e+08	3.36073e+08
M262T465_2	[M+H]+	Oxolinic acid	5.42509	0.243269	0.0011007	262.051	464.7		C11342	Organoheterocyclic compounds	Quinolines and derivatives	Quinoline carboxylic acids	6.94183e+07	5.1722e+07	4.16718e+08	4.17521e+08	7.55344e+07	4.47311e+07	6.09201e+08	9.3518e+08	5.32323e+08	7.42318e+08	5.0163e+08	1.10098e+09	2.55935e+08	5.79156e+08	5.27568e+08	6.9348e+08	2.21091e+07	1.98578e+08	9.84658e+08	5.38198e+07	8.26251e+07	3.26412e+07	6.0238e+07	1.05412e+08	7.47519e+08	7.42628e+07	8.86709e+07	1.29865e+09	3.82214e+07	7.15951e+07	3.83654e+08	3.87595e+08	3.87618e+08	3.83662e+08	3.74917e+08
M207T29	[M-H]-	2-naphthalenesulfonic acid	3.54069	0.326867	0.00119016	206.997	29.4274		C06165	Benzenoids	Naphthalenes	Naphthalene sulfonic acids and derivatives	1.88508e+08	5.15056e+07	5.06595e+07	2.19063e+08	9.50845e+07	1.02154e+08	1.82241e+08	3.76914e+08	3.61486e+08	3.24917e+08	3.85359e+08	5.31965e+08	6.91203e+08	2.27069e+08	4.0702e+08	2.89106e+08	3.55579e+08	5.19791e+08	3.78116e+08	3.22267e+08	7.67905e+08	2.82529e+08	2.56106e+08	2.51066e+08	1.86705e+08	3.70269e+08	6.26733e+08	5.69636e+08	2.71888e+08	4.14573e+08	3.56219e+08	3.51087e+08	3.58292e+08	3.58277e+08	3.63514e+08
M291T469	[M+H]+	Argininosuccinic acid	1.04197	0.295826	0.00121767	291.13	468.709	HMDB0000052	C03406	Organic acids and derivatives	Carboxylic acids and derivatives	Amino acids, peptides, and analogues	3.88465e+06	4.39397e+06	1.34101e+07	1.34987e+07	8.99199e+06	6.21993e+06	1.65715e+07	3.21315e+07	2.53572e+07	3.39328e+07	1.89138e+07	4.34612e+07	2.01315e+07	2.92339e+07	3.32053e+07	3.13242e+07	1.01405e+07	1.66274e+07	7.25679e+07	2.50676e+06	1.92018e+06	4.57518e+06	6.54049e+06	5.2771e+06	8.49178e+07	4.19059e+06	8.86462e+06	8.9878e+07	1.29391e+07	5.19692e+06	1.68302e+07	1.76835e+07	1.75693e+07	1.73107e+07	1.84099e+07
M236T170	[M-H]-	Sepiapterin	3.87986	0.549368	0.00125228	236.093	170.417	HMDB0000238	C00835	Organoheterocyclic compounds	Pteridines and derivatives	Pterins and derivatives	2.65564e+08	3.64446e+08	4.96519e+08	4.66696e+08	3.74571e+08	4.30189e+08	6.62195e+08	7.47757e+08	9.34636e+08	8.20235e+08	4.58374e+08	7.41791e+08	1.39695e+08	1.66518e+08	1.98669e+08	2.53828e+08	9.37755e+07	1.40866e+08	3.18666e+07	1.19581e+07	4.64489e+06	6.39416e+06	1.51956e+07	7.48249e+06	4.37405e+07	7.83166e+06	1.74455e+06	7.22242e+07	1.37275e+06	4.81074e+06	2.36722e+08	2.36362e+08	2.36291e+08	2.36462e+08	2.51289e+08
M241T100	[M-H]-	His-ser	4.37704	0.25838	0.00132596	241.083	100.122	HMDB0000273	C00214	Nucleosides, nucleotides, and analogues	Pyrimidine nucleosides	Pyrimidine 2'-deoxyribonucleosides	1.46768e+08	5.02179e+07	2.08431e+08	1.66623e+08	1.02011e+08	7.34322e+07	2.18989e+08	5.68517e+08	4.95595e+08	5.93415e+08	2.9708e+08	7.1936e+08	1.03324e+08	1.47242e+08	1.80422e+08	1.10699e+08	1.02681e+08	1.32673e+08	2.63131e+08	7.11229e+08	4.98433e+08	2.60329e+08	3.90542e+08	3.14274e+08	2.48205e+07	1.44828e+08	3.56804e+07	3.43164e+07	8.66378e+07	3.23696e+07	2.36972e+08	2.3769e+08	2.43158e+08	2.43142e+08	2.53201e+08
M230T351	[M+H]+	Propazine	1.0409	0.215008	0.00138094	230.114	350.661		C14312	Organoheterocyclic compounds	Triazines	Aminotriazines	6.22232e+06	1.65931e+06	1.17999e+06	1.18821e+07	6.04948e+06	6.96574e+06	1.69871e+07	2.2449e+07	2.01924e+07	2.64102e+07	2.4418e+07	4.74862e+07	8.96419e+07	5.62965e+07	7.28438e+07	6.7179e+07	6.86059e+07	7.36556e+07	1.1185e+08	9.2456e+07	1.09851e+08	5.46223e+07	1.32177e+08	9.28093e+07	5.60339e+07	1.13254e+08	1.33535e+08	1.37179e+08	9.35319e+07	6.88517e+07	6.01431e+07	5.92907e+07	5.94104e+07	5.9825e+07	5.6563e+07
M179T289	[M-H]-	Mannose	2.78466	1.7111	0.0014538	179.056	288.955	HMDB0000169	C00159	Organic oxygen compounds	Organooxygen compounds	Carbohydrates and carbohydrate conjugates	3.31161e+08	3.64742e+08	2.38087e+08	3.41282e+08	3.17749e+08	3.5718e+08	2.28452e+08	1.28712e+08	2.79809e+08	1.53231e+08	2.1567e+08	1.33859e+08	9.93261e+07	8.80991e+07	1.21741e+08	1.07445e+08	7.52932e+07	6.88133e+07	1.17953e+08	2.65839e+07	6.03496e+07	1.7489e+07	1.14815e+07	1.33821e+07	1.31153e+08	2.22632e+07	4.37045e+07	2.76634e+08	2.4029e+07	2.08462e+07	1.27909e+08	1.28197e+08	1.27576e+08	1.24309e+08	1.05944e+08
M165T126	[M-H]-	Phenyllactic acid	5.53024	0.142454	0.00170492	165.056	126.174	HMDB0000779	C01479	Phenylpropanoids and polyketides	Phenylpropanoic acids		1.10713e+08	3.04737e+07	1.57755e+08	7.78414e+07	1.50713e+08	7.60503e+07	5.15022e+08	4.87318e+08	8.62001e+08	8.65461e+08	2.73812e+08	1.23316e+09	4.37898e+07	7.2106e+07	1.35892e+08	1.50152e+08	1.49836e+08	1.57248e+08	9.26777e+07	2.91252e+07	5.65781e+07	1.32576e+07	4.32863e+07	5.19028e+07	4.01388e+07	4.5468e+08	8.4578e+07	6.03335e+07	1.07024e+08	9.36489e+07	2.2282e+08	1.10347e+08	2.15033e+08	2.23937e+08	2.22994e+08
M105T301	[M-H]-	Glyceric acid	1.31763	0.667884	0.00181463	105.019	301.433	HMDB0031818	C00258	Organic oxygen compounds	Organooxygen compounds	Carbohydrates and carbohydrate conjugates	4.86322e+07	7.37022e+07	5.87909e+07	7.80707e+07	6.29589e+07	8.62901e+07	8.03769e+07	1.05733e+08	9.65622e+07	1.11959e+08	9.62772e+07	1.20643e+08	5.73715e+07	7.79373e+07	6.76878e+07	5.87154e+07	3.45861e+07	2.99743e+07	9.17838e+07	1.69364e+07	8.10944e+06	5.29983e+06	8.8512e+06	5.84975e+06	3.65412e+08	7.87088e+06	1.51699e+07	1.05765e+08	5.403e+06	9.07833e+06	6.14597e+07	6.02243e+07	5.98923e+07	5.63255e+07	6.3459e+07
M184T465_2	[M+H-C16H32]+	Miltefosine	18.0923	0.216383	0.00211502	184.073	464.576			Organic nitrogen compounds	Organonitrogen compounds	Quaternary ammonium salts	6.18652e+08	4.58123e+08	4.14789e+09	3.99746e+09	6.28643e+08	3.99122e+08	6.08277e+09	9.59599e+09	5.02285e+09	8.61959e+09	4.91947e+09	1.31284e+10	2.54261e+09	6.04579e+09	5.83649e+09	7.15471e+09	2.33316e+08	1.98761e+09	1.4536e+10	5.16754e+08	8.34524e+08	3.4329e+08	5.98244e+08	9.76751e+08	8.9601e+09	7.66858e+08	9.57108e+08	2.03334e+10	3.57837e+08	7.10387e+08	3.86521e+09	3.95617e+09	3.99377e+09	3.99373e+09	3.95494e+09
M125T465	[M+H-C5H9NO2]+	Clomazon	1.40727	0.20882	0.0023965	125	464.64		C11095	Benzenoids	Benzene and substituted derivatives	Halobenzenes	3.33884e+06	2.46033e+06	2.42866e+07	2.35119e+07	3.60583e+06	2.17176e+06	3.60269e+07	5.75548e+07	2.91877e+07	5.01346e+07	3.0263e+07	8.11699e+07	1.44659e+07	3.57899e+07	3.28976e+07	4.14509e+07	1.18022e+06	1.10447e+07	8.64556e+07	2.82453e+06	4.6248e+06	1.63275e+06	3.76952e+06	5.74403e+06	5.74594e+07	4.41839e+06	5.0698e+06	1.25149e+08	1.73428e+06	4.05361e+06	2.28375e+07	2.29988e+07	2.29343e+07	2.44858e+07	2.32295e+07
M321T92	[M-H]-	Thymidine 5'-monophosphate	1.36077	0.160327	0.00261873	321.04	91.9832	HMDB0001227	C00364	Nucleosides, nucleotides, and analogues	Pyrimidine nucleotides	Pyrimidine deoxyribonucleotides	4.5592e+06	4.29858e+06	7.49939e+06	1.67732e+07	6.20387e+06	4.47317e+06	2.82556e+07	7.49515e+07	1.71197e+07	3.72017e+07	7.04099e+07	4.53e+07	1.07762e+08	1.75496e+08	7.2769e+07	1.2614e+08	7.25178e+07	2.39606e+08	3.43707e+08	2.33399e+08	3.76948e+08	1.61451e+08	1.15011e+08	5.56877e+07	3.8783e+08	6.68881e+08	7.75364e+08	4.10413e+08	4.42197e+08	4.58569e+08	1.74032e+08	2.47576e+08	2.42232e+08	2.47681e+08	2.4631e+08
M151T147	[M+H-NH3]+	3-methoxytyramine	1.38964	0.175068	0.00276947	151.061	147.136	HMDB0000022	C05587	Benzenoids	Phenols	Methoxyphenols	1.24797e+07	2.23576e+06	1.00855e+07	1.3007e+07	5.33782e+06	3.53189e+06	2.30155e+07	3.99075e+07	3.80876e+07	5.01476e+07	2.96273e+07	8.58406e+07	1.82645e+08	1.71064e+08	1.36956e+08	1.14913e+08	1.95363e+08	1.84144e+08	5.59501e+08	5.11967e+08	6.50534e+08	2.94689e+08	3.44062e+08	3.25403e+08	3.85827e+08	4.60581e+08	3.75186e+08	5.98746e+08	4.45849e+08	7.68019e+08	2.6164e+08	2.61663e+08	2.61745e+08	2.57464e+08	2.30915e+08
M362T373	[M+Na]+	Topiramate	1.98572	0.216519	0.00280578	362.084	373.119	HMDB0005034	C07502	Organoheterocyclic compounds	Dioxolopyrans		1.50919e+07	8.4525e+06	4.71895e+07	3.41479e+07	1.50322e+07	1.15467e+07	1.03667e+08	7.24412e+07	7.34705e+07	1.34752e+08	4.78438e+07	1.74983e+08	5.05185e+07	7.47723e+07	5.36977e+07	7.939e+07	4.68854e+07	5.41531e+07	3.89376e+07	2.91904e+07	5.08431e+07	4.57358e+07	4.58822e+07	4.81873e+07	2.11244e+07	1.38425e+07	4.29452e+07	1.9304e+07	5.03682e+07	3.4354e+07	5.05103e+07	4.85027e+07	4.98599e+07	5.31242e+07	4.19563e+07
M214T382_2	[M-H]-	Kinetin	8.51565	0.493598	0.00290687	214.049	382.498	HMDB0012245	C08272	Organoheterocyclic compounds	Imidazopyrimidines	Purines and purine derivatives	1.26702e+09	1.65754e+09	1.21892e+09	1.694e+09	1.49494e+09	1.62834e+09	2.96044e+09	1.69675e+09	2.75737e+09	3.54659e+09	2.69462e+09	4.49823e+09	3.21047e+09	3.75463e+09	2.05296e+09	1.76868e+09	1.2393e+09	3.38015e+09	1.00096e+09	1.10612e+09	1.11425e+09	1.07776e+09	9.58392e+08	1.38987e+09	1.13327e+09	1.11355e+09	1.04765e+09	6.09892e+08	1.49224e+09	1.60964e+09	2.47111e+09	2.47269e+09	2.44176e+09	2.40455e+09	2.24769e+09
M203T459	[M+H]+	Ng,ng-dimethyl-l-arginine	7.06286	0.406824	0.00314775	203.15	458.606	HMDB0001539	C03626	Organic acids and derivatives	Carboxylic acids and derivatives	Amino acids, peptides, and analogues	5.3522e+08	6.28117e+08	6.17775e+08	8.49178e+08	5.95478e+08	7.85448e+08	1.26904e+09	1.52988e+09	1.24349e+09	1.92181e+09	1.15367e+09	2.74195e+09	3.66178e+09	6.66316e+08	2.68463e+09	2.11149e+09	2.76106e+09	3.39168e+09	1.7094e+09	1.11677e+09	1.01323e+09	2.39564e+09	1.81812e+09	2.57168e+09	1.16775e+09	1.11063e+09	4.62335e+09	1.04225e+09	1.84924e+09	2.58792e+09	1.74747e+09	1.7475e+09	1.72739e+09	1.78093e+09	1.68679e+09
M151T363	[M+H]+	D-xylose	2.27683	0.601289	0.00333512	151.048	363.157	HMDB0060254	C00181	Organic oxygen compounds	Organooxygen compounds	Carbohydrates and carbohydrate conjugates	1.26604e+08	1.46685e+08	1.59703e+08	1.90937e+08	1.34726e+08	1.65725e+08	2.01768e+08	2.90185e+08	2.07017e+08	2.98979e+08	1.99205e+08	3.40176e+08	2.20935e+08	5.68116e+07	1.79739e+08	1.59384e+08	1.22062e+08	1.79096e+08	8.46913e+07	2.30061e+07	9.26492e+06	3.68631e+07	3.35809e+07	1.35642e+07	7.86133e+07	1.76196e+07	2.90857e+07	6.18667e+07	2.17793e+07	1.02214e+08	1.34324e+08	1.37313e+08	1.38681e+08	1.38503e+08	1.4024e+08
M169T363	[M+H-C2H4]+	Ethyl 2,4-dihydroxy-6-methylbenzoate	4.01022	0.611292	0.00342104	169.058	363.157			Benzenoids	Benzene and substituted derivatives	Benzoic acids and derivatives	4.06314e+08	4.64125e+08	5.23132e+08	6.17644e+08	4.37719e+08	5.37647e+08	6.35876e+08	9.1025e+08	6.7186e+08	9.53346e+08	6.41723e+08	1.07263e+09	7.07946e+08	1.84334e+08	5.82494e+08	5.38629e+08	4.00335e+08	5.76311e+08	2.72901e+08	7.75841e+07	3.0176e+07	1.25367e+08	1.08906e+08	4.29178e+07	2.44185e+08	5.72533e+07	9.37536e+07	2.00704e+08	7.28633e+07	3.31903e+08	4.28411e+08	4.43362e+08	4.4403e+08	4.46881e+08	4.46846e+08
M191T474_2	[M-H]-	Citrate	12.4539	0.190015	0.00437642	191.02	474.221	HMDB0000094	C00158	Organic acids and derivatives	Carboxylic acids and derivatives	Tricarboxylic acids and derivatives	2.05043e+08	1.94909e+08	1.64234e+09	1.06244e+09	7.59987e+08	3.85907e+08	1.78812e+09	6.05111e+09	2.36218e+09	4.71741e+09	1.88454e+09	5.56661e+09	4.29948e+08	2.24042e+09	4.09365e+08	1.47062e+09	1.63684e+08	3.57786e+08	4.71357e+07	6.84851e+07	8.51681e+07	6.45399e+07	1.14611e+08	1.89442e+08	1.78751e+08	4.22433e+07	4.09513e+07	5.5104e+07	8.35829e+07	2.33821e+08	3.86192e+08	4.26343e+08	4.71726e+08	4.47988e+08	4.48498e+08
M124T218	[M+H]+	Nicotinate	1.78792	0.221847	0.00464478	124.04	218.02	HMDB0001488	C00253	Organoheterocyclic compounds	Pyridines and derivatives	Pyridinecarboxylic acids and derivatives	3.30502e+07	5.39007e+06	3.70819e+07	1.81468e+07	1.20519e+07	3.0832e+06	4.72021e+07	6.42296e+07	5.59899e+07	1.39313e+08	5.61958e+07	1.27516e+08	3.89119e+06	6.563e+07	5.5484e+06	1.51791e+06	4.24524e+06	2.83548e+06	1.15739e+07	2.36833e+06	3.38786e+07	216441	1.38917e+06	2.2309e+07	2.60749e+06	1.66283e+06	855147	2.3596e+06	701626	5.74191e+06	2.29802e+07	2.21323e+07	2.23148e+07	2.21571e+07	2.2113e+07
M168T465_1	[M-H]-	6-Hydroxydopamine	1.97132	0.240553	0.0047945	168.043	465.098	HMDB0001537		Benzenoids	Phenols	Benzenediols	1.2036e+07	7.98433e+06	5.54109e+07	5.02075e+07	9.23268e+06	6.26263e+06	6.64533e+07	1.20032e+08	6.08723e+07	1.04993e+08	6.02968e+07	1.74059e+08	4.50057e+07	8.05215e+07	8.36779e+07	9.39502e+07	5.74157e+06	3.76463e+07	1.91231e+08	1.15658e+07	1.60618e+07	7.71612e+06	1.26947e+07	1.63856e+07	1.04874e+08	1.82996e+07	1.95307e+07	2.74681e+08	7.36922e+06	1.51679e+07	6.0169e+07	6.03191e+07	6.05146e+07	6.01731e+07	6.35494e+07
M216T383_1	[M+H]+	sn-Glycerol 3-phosphoethanolamine	4.58834	0.169705	0.00480101	216.063	382.516	HMDB0000114	C01233	Lipids and lipid-like molecules	Glycerophospholipids	Glycerophosphoethanolamines	6.59049e+07	8.24265e+07	8.23673e+07	1.06829e+08	8.2722e+07	8.13942e+07	2.85332e+08	5.34016e+08	2.51913e+08	6.59154e+08	2.76644e+08	9.48922e+08	2.3816e+08	7.84435e+08	1.30746e+08	1.47255e+08	6.63961e+07	3.17582e+08	4.27765e+07	5.14239e+07	5.38957e+07	4.7568e+07	4.88251e+07	6.13461e+07	5.56259e+07	4.40868e+07	3.8199e+07	2.40488e+07	5.9262e+07	7.23109e+07	1.79879e+08	1.79869e+08	1.81763e+08	1.79901e+08	1.85271e+08
M262T489	[M+H]+	O-phosphotyrosine	1.66329	0.263484	0.00493525	262.051	489.309	HMDB0006049	C06501	Organic acids and derivatives	Carboxylic acids and derivatives	Amino acids, peptides, and analogues	1.2531e+07	1.43806e+07	8.69852e+07	4.92743e+06	1.24763e+07	1.24829e+07	1.33831e+08	5.12966e+07	1.26998e+08	6.14462e+07	8.59297e+07	8.61998e+07	6.55876e+07	1.21118e+08	2.58071e+07	8.10392e+07	8.96448e+06	6.01325e+07	5.28346e+07	8.70256e+06	1.38255e+07	8.79103e+06	6.70694e+06	3.5465e+07	1.37498e+08	3.84474e+07	1.61334e+07	1.98607e+08	1.23254e+07	1.16234e+07	5.27786e+07	6.19223e+07	5.82127e+07	6.36826e+07	5.04628e+07
M263T46	[M-H]-	Pentachlorophenol	1.0911	0.592392	0.00576499	263.023	45.9942	HMDB0041974	C02575	Benzenoids	Phenols	Halophenols	2.36426e+07	3.0656e+07	3.86084e+07	5.83664e+07	3.76856e+07	4.40776e+07	7.87462e+07	5.43928e+07	4.96597e+07	6.27082e+07	6.08017e+07	8.70736e+07	1.58057e+08	1.21243e+08	9.79908e+07	2.22805e+08	1.50389e+08	1.77519e+08	3.57532e+08	6.316e+08	4.61531e+08	4.08898e+08	1.71641e+08	3.74086e+08	8.79774e+08	1.06094e+09	1.04413e+09	1.27948e+09	7.25259e+08	2.86889e+09	3.84826e+08	3.90737e+08	3.83708e+08	3.83708e+08	3.83702e+08
M304T473	[M+H]+	Retigabine	1.79689	0.374027	0.00598249	304.162	473.122		C13826	Benzenoids	Benzene and substituted derivatives	Phenylmethylamines	1.72883e+07	3.40556e+07	5.06255e+07	5.39132e+07	2.86965e+07	3.88508e+07	6.28539e+07	1.23488e+08	6.22108e+07	1.24174e+08	6.50503e+07	1.59586e+08	5.83485e+07	5.50131e+07	7.21326e+07	6.86253e+07	5.61576e+07	6.3676e+07	4.03777e+07	4.28893e+07	3.00118e+07	9.36132e+07	7.02355e+07	1.32715e+08	3.4645e+07	3.03402e+07	9.58123e+07	2.37393e+07	6.81751e+07	4.39175e+07	5.77179e+07	5.91632e+07	5.75956e+07	5.93963e+07	6.06269e+07
M177T159	[M-H]-	L-gulono-1,4-lactone	1.26566	0.297358	0.00614553	177.023	158.697	HMDB0003466	C01040	Organoheterocyclic compounds	Lactones	Gamma butyrolactones	1.7187e+07	2.20451e+06	1.99276e+07	1.65667e+07	8.15217e+06	2.1329e+07	2.24952e+07	3.45904e+07	5.25771e+07	8.07539e+07	3.05401e+07	6.6128e+07	3.34064e+07	2.97153e+07	3.31735e+07	3.2558e+07	2.33534e+07	4.47051e+07	466503	1.90196e+06	7.21552e+06	1.85977e+06	3.43389e+06	1.89576e+06	352327	7.21552e+06	1.89782e+06	1.7562e+06	1.02794e+06	6.64543e+06	1.83333e+07	1.6153e+07	1.51241e+07	1.57489e+07	1.54039e+07
M115T84	(M-H)-	Alpha-ketoisovaleric acid	11.9917	0.368392	0.00658614	115.04	84.2515	HMDB0000019	C00141	Organic acids and derivatives	Keto acids and derivatives	Short-chain keto acids and derivatives	1.73868e+09	1.19355e+09	2.40626e+09	2.30343e+09	1.18619e+09	1.70908e+09	3.40649e+09	2.95465e+09	5.44285e+09	5.49184e+09	2.98486e+09	8.3225e+09	7.60394e+08	1.72668e+09	1.30673e+09	5.64975e+08	6.27188e+08	7.74507e+08	6.82313e+08	9.31414e+08	1.94009e+08	1.22019e+08	2.35311e+08	6.50084e+07	9.60144e+07	5.58659e+08	1.10764e+09	2.41397e+08	4.89051e+08	4.45084e+08	2.01928e+09	1.92964e+09	1.93029e+09	1.31771e+09	2.01608e+09
M193T32	[M-H-C6H7NO3]-	Nicotinate d-ribonucleotide	2.60492	0.249215	0.00673725	192.981	31.9528	HMDB0001132	C01185	Nucleosides, nucleotides, and analogues	Pyridine nucleotides	Nicotinic acid nucleotides	6.55724e+07	2.18406e+07	4.28034e+07	7.78194e+07	2.83824e+07	3.34338e+07	8.46095e+07	1.55772e+08	1.36455e+08	3.02383e+08	1.07989e+08	2.95601e+08	2.67453e+08	9.83107e+07	2.01268e+08	1.24562e+08	1.7665e+08	2.47991e+08	5.2746e+07	1.0848e+08	1.51991e+08	9.4766e+07	5.18619e+07	3.06321e+07	1.4605e+07	4.50321e+07	5.07708e+07	6.1539e+07	4.57228e+07	2.14951e+08	1.28664e+08	1.19815e+08	1.21988e+08	1.21944e+08	1.29031e+08
M369T29_1	[M-H]-	16-phenoxytetranorprostaglandin a2	3.5438	0.151483	0.00685717	369.174	28.8167			Lipids and lipid-like molecules	Fatty Acyls	Eicosanoids	3.92841e+07	4.56252e+07	3.53797e+07	6.64251e+07	3.21496e+07	5.58035e+07	1.17566e+08	2.68286e+08	1.6571e+08	5.95432e+08	2.13169e+08	4.53025e+08	4.42329e+08	2.89641e+08	3.86546e+08	6.92395e+08	8.46055e+08	6.63395e+08	1.63972e+09	7.30832e+08	1.01727e+09	1.50766e+08	4.14311e+08	5.50852e+08	1.23544e+09	6.276e+08	3.64457e+09	1.16868e+09	1.4498e+09	2.93848e+08	6.10689e+08	6.17638e+08	6.16978e+08	6.16931e+08	5.88918e+08
M285T453	[M-H-H2O]-	N-acetylaspartylglutamic acid	1.23718	0.220702	0.00700279	285.073	452.729	HMDB0001067	C12270	Organic acids and derivatives	Carboxylic acids and derivatives	Amino acids, peptides, and analogues	1.3179e+06	288602	1.65213e+07	2.64828e+07	7.12153e+06	1.7553e+06	2.48635e+07	7.08173e+07	2.59568e+07	5.07958e+07	1.90482e+07	5.087e+07	2.58133e+06	9.04207e+06	4.2745e+06	4.71862e+06	2.35862e+06	4.06193e+06	1.91689e+06	485174	445547	364488	437603	595287	1.05395e+06	437661	566154	1.11787e+06	475232	436906	2.73825e+06	2.79002e+06	2.69462e+06	2.69599e+06	2.59611e+06
M202T179_2	[M-H]-	Indole-3-butyric acid	6.51087	0.34112	0.00713064	202.109	178.903	HMDB0002096	C11284	Organoheterocyclic compounds	Indoles and derivatives	Indoles	3.95272e+08	3.85571e+08	4.94367e+08	5.5124e+08	4.02074e+08	4.42106e+08	7.79104e+08	1.26648e+09	1.10614e+09	2.06231e+09	5.86147e+08	2.02883e+09	2.01607e+08	1.10382e+08	2.26897e+08	2.54801e+08	1.12271e+08	1.67175e+08	2.67723e+07	1.61516e+07	3.6515e+06	7.33071e+06	8.70219e+06	5.12285e+06	4.05303e+07	536931	1.61812e+06	8.04196e+07	1.26674e+08	3.6029e+06	3.86219e+08	3.86227e+08	3.86183e+08	3.87518e+08	4.01908e+08
M126T265	[M-H]-	Isoguvacine	1.50316	0.330608	0.00722154	126.02	264.56	HMDB0012130	C13694	Organic acids and derivatives	Carboxylic acids and derivatives	Amino acids, peptides, and analogues	2.08092e+07	1.76301e+07	2.5571e+07	4.04622e+07	2.23325e+07	3.35916e+06	3.62983e+07	7.09061e+07	4.16148e+07	6.63411e+07	5.91352e+07	1.19417e+08	9.15241e+07	1.40195e+07	3.7638e+07	3.90076e+07	4.1979e+07	4.62776e+07	2.85292e+07	2.35558e+07	5.51906e+06	2.03164e+07	2.36385e+07	7.41816e+06	4.55993e+07	1.18932e+07	1.77473e+07	2.25134e+07	1.58012e+07	4.70246e+07	4.30626e+07	3.67804e+07	3.6069e+07	3.34956e+07	3.59114e+07
M245T346	[M-H]-	2'-chloro-2-hydroxy-5-methylbenzophenone	1.56562	0.499384	0.00722969	245.043	346.149			Benzenoids	Benzene and substituted derivatives	Benzophenones	2.61401e+07	7.42325e+07	5.23364e+07	4.41899e+07	4.34871e+07	6.57783e+07	8.4419e+07	1.10702e+08	8.03094e+07	1.11535e+08	6.68125e+07	1.59307e+08	1.12061e+08	1.46391e+08	6.02783e+07	5.85874e+07	2.66468e+07	1.13656e+08	6.82922e+07	1.02915e+07	1.19171e+07	1.17675e+07	7.78946e+06	1.66122e+07	5.52203e+07	6.75625e+06	1.60077e+07	6.14836e+07	8.93192e+06	3.17225e+07	5.9024e+07	5.81787e+07	5.61012e+07	5.60214e+07	5.60947e+07
M217T356_2	[M+H]+	Pro-Thr	1.3394	0.390138	0.00725098	217.129	356.142	HMDB0004620		Organic acids and derivatives	Carboxylic acids and derivatives	Amino acids, peptides, and analogues	1.80798e+07	2.0532e+07	2.94293e+07	2.54924e+07	2.00884e+07	2.22373e+07	3.99228e+07	5.40765e+07	4.02195e+07	6.79271e+07	4.11459e+07	1.04942e+08	1.43688e+08	5.48146e+07	8.13657e+07	8.5557e+07	1.27402e+08	1.12058e+08	1.24436e+08	1.47137e+08	2.18031e+08	2.12553e+08	1.02291e+08	2.54204e+08	1.26375e+08	7.87715e+07	3.56419e+08	3.46828e+08	1.98813e+08	2.27866e+08	1.11483e+08	1.12437e+08	1.12972e+08	1.12438e+08	1.12632e+08
M174T399_4	[M-H]-	N-acetyl-l-aspartic acid	10.2266	0.494479	0.00771207	174.041	399.034	HMDB0000812	C01042	Organic acids and derivatives	Carboxylic acids and derivatives	Amino acids, peptides, and analogues	1.5637e+09	1.35473e+09	2.97035e+09	2.98029e+09	1.75142e+09	1.41843e+09	3.23383e+09	4.68968e+09	2.77364e+09	4.47746e+09	2.99491e+09	6.17715e+09	7.21171e+09	7.00281e+09	4.96114e+09	6.90251e+09	6.46398e+09	5.6341e+09	4.06087e+08	3.0101e+09	5.47015e+08	4.96575e+08	2.50114e+09	7.12248e+08	1.88917e+08	1.23644e+08	1.45725e+08	1.5359e+08	1.10808e+08	3.4014e+08	3.84816e+09	3.806e+09	3.81357e+09	3.78063e+09	3.90902e+09
M267T107	[M+H]+	Nevirapine	1.50058	0.180729	0.00810292	267.145	106.837	HMDB0014383	C07263	Organic nitrogen compounds	Organonitrogen compounds	Amines	4.38915e+06	4.77281e+06	8.97957e+06	1.28278e+07	1.29936e+07	1.88182e+07	5.5524e+07	4.773e+07	2.2676e+07	6.26667e+07	3.59546e+07	1.22825e+08	1.01074e+08	1.37715e+08	1.5662e+08	2.07405e+08	7.33995e+07	1.9211e+08	5.46151e+07	7.13025e+07	2.33825e+08	4.65693e+07	1.6137e+08	1.79029e+08	4.10138e+07	1.81294e+08	3.66305e+07	2.93293e+07	1.30716e+08	1.24492e+08	9.15308e+07	8.39705e+07	8.89875e+07	7.20303e+07	8.86201e+07
M417T68	[M-H-C18H34O2]-	1,2-dioleoyl-sn-glycero-3-phosphate	1.24274	0.602361	0.00976082	417.241	68.1786	HMDB0007865		Lipids and lipid-like molecules	Glycerophospholipids	Glycerophosphates	4.19026e+07	5.01986e+07	5.68112e+07	6.5393e+07	5.87495e+07	5.17839e+07	6.45428e+07	5.64501e+07	1.13337e+08	1.03782e+08	8.15689e+07	1.19596e+08	1.42814e+08	1.39091e+08	1.84437e+08	2.05862e+08	1.96409e+08	1.66506e+08	2.30305e+08	1.83938e+08	2.32095e+08	1.22516e+08	2.67782e+08	7.55592e+07	5.20359e+07	3.59646e+08	2.02997e+08	1.57123e+08	2.87407e+08	1.83031e+08	1.32646e+08	1.42999e+08	1.2422e+08	9.16116e+07	1.33321e+08
M188T195	[M-H]-	L-homocitrulline	2.37042	0.294998	0.0100563	188.093	195.095	HMDB0000679	C02427	Organic acids and derivatives	Carboxylic acids and derivatives	Amino acids, peptides, and analogues	3.66955e+07	4.46777e+07	5.2795e+07	5.86671e+07	4.59518e+07	4.80862e+07	7.96904e+07	1.89883e+08	1.24499e+08	2.61706e+08	5.86617e+07	2.58017e+08	3.62623e+07	1.67925e+07	4.5379e+07	4.10984e+07	1.95099e+07	2.759e+07	4.03879e+06	2.24222e+06	1.5044e+06	2.80595e+06	3.91156e+06	2.74316e+06	6.61618e+06	218269	1.16733e+06	1.97998e+07	1.21759e+06	1.05618e+06	4.9333e+07	4.78736e+07	4.78733e+07	4.78743e+07	4.8108e+07
M130T399	[M-H]-	Guanidinopropionic acid	2.4983	0.506325	0.010073	130.051	399.039	HMDB0013222	C03065	Organic nitrogen compounds	Organonitrogen compounds	Guanidines	9.64865e+07	8.30867e+07	1.88315e+08	1.903e+08	1.11144e+08	8.7331e+07	1.97167e+08	2.81735e+08	1.67983e+08	2.74761e+08	1.88787e+08	3.83989e+08	4.37257e+08	4.2812e+08	3.02103e+08	4.01342e+08	3.92994e+08	3.40841e+08	2.75119e+07	1.82921e+08	3.50358e+07	3.28518e+07	1.50739e+08	4.66683e+07	2.01963e+07	9.50544e+06	1.16784e+07	1.3092e+07	8.41127e+06	2.36701e+07	2.34626e+08	2.32403e+08	2.32402e+08	2.2953e+08	2.37483e+08
M449T248_1	[2M-H]-	N-acetyl-p-fluoro-dl-phenylalanine	1.50845	0.292773	0.0102989	449.158	248.067			Organic acids and derivatives	Carboxylic acids and derivatives	Amino acids, peptides, and analogues	1.89809e+06	2.63976e+07	1.20781e+07	3.12517e+07	1.88642e+07	2.8698e+07	5.91793e+07	5.29347e+07	2.14877e+07	9.50944e+07	5.59064e+07	1.22498e+08	1.08003e+09	3.23431e+08	1.04201e+09	1.07406e+09	1.09652e+09	9.56509e+08	2.00222e+09	1.88805e+09	2.00483e+09	2.32678e+09	1.801e+09	1.46778e+09	1.42247e+09	1.17926e+09	2.86838e+09	1.79099e+09	2.05958e+09	1.2483e+09	1.01368e+09	1.07204e+09	1.04785e+09	1.11397e+09	1.04704e+09
M112T231	[M+H]+	Cytosine	2.67827	0.425175	0.0105133	112.051	231.02	HMDB0000630	C00380	Organoheterocyclic compounds	Diazines	Pyrimidines and pyrimidine derivatives	1.58318e+08	3.87939e+07	1.78365e+08	1.42962e+08	7.22853e+07	5.92428e+07	1.05132e+08	2.84209e+08	2.15522e+08	3.85506e+08	2.15224e+08	3.23114e+08	4.47766e+08	2.75976e+08	2.73942e+08	1.83862e+08	2.86016e+08	2.61955e+08	7.40294e+08	4.70664e+08	8.89031e+08	1.88339e+08	6.90782e+08	1.27177e+08	6.90879e+08	2.01528e+08	1.6063e+08	8.33343e+08	1.54571e+08	4.85039e+07	3.54023e+08	3.48776e+08	3.48914e+08	3.44304e+08	3.44356e+08
M399T31_2	[M-H]-	Bonactin	7.3088	0.0870102	0.0109221	399.221	31.4006			Organic acids and derivatives	Carboxylic acids and derivatives	Dicarboxylic acids and derivatives	1.47235e+08	5.34275e+07	1.27205e+07	2.14888e+08	1.04792e+08	9.17374e+07	4.9986e+08	1.55919e+09	4.34375e+08	2.21699e+09	3.9307e+08	2.07729e+09	3.37698e+09	3.42312e+09	2.92219e+09	2.26803e+09	2.83763e+09	3.19796e+09	1.19618e+10	6.09339e+09	8.00721e+09	8.19682e+09	3.08145e+09	1.30943e+09	1.12635e+10	7.23863e+09	2.08055e+10	1.24383e+10	1.39418e+10	3.42514e+09	4.99494e+09	5.00728e+09	5.04441e+09	5.03763e+09	5.04441e+09
M131T136	[M-H]-	2-hydroxyisocaproic acid	3.24089	0.14737	0.0109955	131.071	136.204	HMDB0000624	C03264	Lipids and lipid-like molecules	Fatty Acyls	Fatty acids and conjugates	2.06365e+07	1.60419e+07	6.54159e+07	6.16803e+07	4.31251e+07	2.0906e+07	1.74261e+08	1.20179e+08	1.03595e+08	4.06204e+08	2.13194e+08	5.2837e+08	1.15443e+08	1.95504e+08	9.45646e+07	1.86705e+08	1.20688e+08	9.16068e+07	4.49766e+07	3.94332e+07	7.59134e+06	1.24223e+07	7.75578e+07	1.78824e+07	1.68658e+07	6.87225e+07	4.14935e+07	7.08622e+07	3.30011e+07	2.66859e+07	9.06416e+07	1.07335e+08	1.07052e+08	6.91872e+07	9.01996e+07
M181T191	[M-H]-	Hydroxyphenyllactic acid	2.23059	0.200315	0.011314	181.051	190.568	HMDB0000755	C03672	Phenylpropanoids and polyketides	Phenylpropanoic acids		3.11197e+07	1.83055e+07	3.23793e+07	3.75569e+07	2.23462e+07	1.68721e+07	7.60301e+07	7.32697e+07	1.47862e+08	1.65953e+08	5.38065e+07	2.7473e+08	5.2068e+07	4.68596e+07	6.39742e+07	9.62787e+07	5.46119e+07	8.27925e+07	1.69519e+07	1.05146e+07	1.79878e+07	1.10349e+07	2.9623e+07	5.39927e+07	3.9778e+07	3.54201e+07	3.43196e+07	3.87671e+07	4.50026e+07	1.33379e+08	5.92313e+07	5.5095e+07	5.5156e+07	5.3525e+07	4.94753e+07
M147T363_1	[M+H]+	D-glutamine	7.43506	0.664934	0.0113609	147.077	362.785	HMDB0003423	C00064	Organic acids and derivatives	Carboxylic acids and derivatives	Amino acids, peptides, and analogues	2.06523e+09	2.19047e+09	2.39256e+09	2.58458e+09	1.93936e+09	2.33811e+09	2.7165e+09	3.3074e+09	2.82556e+09	3.97524e+09	2.65506e+09	4.83853e+09	3.18822e+09	1.19147e+09	2.61774e+09	2.50652e+09	1.97462e+09	2.59797e+09	1.73113e+09	7.48644e+08	3.73693e+08	9.55962e+08	8.85565e+08	4.55746e+08	1.80458e+09	5.84291e+08	8.63108e+08	1.59529e+09	7.54887e+08	1.81613e+09	2.16224e+09	2.18568e+09	2.16356e+09	2.15573e+09	2.15572e+09
M151T210	[M-H]-	Xanthine	2.18271	0.665381	0.0115845	151.026	209.857	HMDB0000292	C00385	Organoheterocyclic compounds	Imidazopyrimidines	Purines and purine derivatives	2.77326e+08	1.58612e+08	3.37602e+08	2.40187e+08	2.92762e+08	1.85542e+08	3.43808e+08	4.00198e+08	4.69579e+08	4.04767e+08	2.52177e+08	3.71842e+08	9.63507e+07	1.48921e+08	1.32644e+08	1.12059e+08	1.09968e+08	7.34113e+07	2.6856e+08	1.98104e+08	3.14117e+08	2.89031e+08	2.52322e+08	3.22631e+08	2.68628e+08	3.78155e+08	1.06824e+08	2.17952e+08	1.92662e+08	9.90608e+08	2.77291e+08	2.76743e+08	2.74001e+08	2.73958e+08	2.8905e+08
M220T185	[M-H]-	L-Histidinol phosphate	2.83869	0.42314	0.0117612	220.065	185.41		C01100				1.00828e+08	9.7201e+07	1.52822e+08	1.49041e+08	1.06558e+08	1.19273e+08	1.78883e+08	3.69162e+08	2.64111e+08	2.99074e+08	1.23332e+08	4.80527e+08	2.51115e+07	1.54535e+07	3.97658e+07	4.40013e+07	1.35729e+07	2.42126e+07	1.12016e+06	2.58423e+06	2.929e+07	680550	1.10771e+06	3.83921e+07	8.35973e+06	2.929e+07	518358	2.90238e+07	2.62411e+07	918667	7.12211e+07	7.1275e+07	5.87065e+07	7.12575e+07	6.77777e+07
M129T447	[M-H]-	Citraconic acid	3.62387	0.481777	0.0122742	129.019	447.411	HMDB0000634	C02226	Lipids and lipid-like molecules	Fatty Acyls	Fatty acids and conjugates	1.77167e+08	2.43199e+08	3.99794e+08	2.14691e+08	2.53671e+08	3.20945e+08	2.96678e+08	7.87774e+08	4.1347e+08	8.34594e+08	4.25637e+08	5.82531e+08	6.50336e+07	6.43312e+08	1.32927e+08	2.15821e+08	5.20605e+07	1.03115e+08	7.03362e+06	1.93187e+07	1.30598e+07	2.34066e+07	2.58155e+07	4.16953e+07	9.44444e+06	1.39259e+07	8.57165e+06	2.58027e+07	1.2139e+07	3.06685e+07	2.17371e+08	2.17896e+08	2.30993e+08	2.1776e+08	2.26751e+08
M415T34	[M-H]-	Arenobufagin	1.83674	0.373323	0.0132956	415.216	33.8305		C20035	Lipids and lipid-like molecules	Steroids and steroid derivatives	Steroid lactones	1.41689e+07	8.11568e+06	7.07139e+06	1.18984e+07	1.50426e+07	1.47849e+07	2.28926e+07	1.74189e+07	2.21246e+07	4.28383e+07	2.64066e+07	5.8722e+07	8.36941e+07	5.84931e+07	6.9219e+07	4.47273e+07	7.53459e+07	5.67696e+07	3.34041e+08	2.12628e+08	2.1643e+08	2.09196e+08	8.82662e+07	4.98449e+07	3.256e+08	1.85685e+08	5.63155e+08	3.33644e+08	2.52366e+08	2.16521e+08	1.68979e+08	1.58005e+08	1.61173e+08	1.59862e+08	1.64738e+08
M153T250_1	[M-H-H2O]-	Benzylphosphonic acid	4.21771	0.0514364	0.0133276	152.996	249.687						1.13721e+07	1.07666e+07	1.91233e+07	3.38533e+07	2.47492e+07	1.75111e+07	1.84228e+08	3.62974e+08	1.07623e+08	5.09657e+08	2.12512e+08	9.04959e+08	3.03962e+09	5.08157e+08	4.91827e+08	1.30674e+09	9.13118e+08	2.60967e+09	3.00582e+07	2.92354e+08	2.14499e+08	4.7661e+08	2.04622e+08	2.24332e+08	2.60522e+07	4.99036e+07	1.46457e+08	3.53484e+07	8.65269e+07	5.69765e+07	4.94416e+08	5.37545e+08	5.21495e+08	5.31898e+08	5.60538e+08
M189T341_2	[M+H]+	N.epsilon.-acetyl-l-lysine	1.96029	0.474763	0.0138189	189.123	340.698	HMDB0000206	C02727	Organic acids and derivatives	Carboxylic acids and derivatives	Amino acids, peptides, and analogues	6.29196e+07	8.65303e+07	5.27418e+07	8.24553e+07	8.32456e+07	9.1524e+07	1.23391e+08	1.15993e+08	9.79134e+07	2.37208e+08	1.36032e+08	2.57137e+08	3.35462e+08	4.66267e+07	2.62566e+08	1.81922e+08	1.83518e+08	2.44815e+08	8.20005e+07	8.1088e+07	1.69327e+07	1.07327e+08	8.77333e+07	6.16206e+07	2.9819e+07	1.49492e+07	2.50317e+07	4.18521e+07	2.72041e+07	1.08668e+08	9.95104e+07	9.95454e+07	9.77097e+07	9.79097e+07	9.09226e+07
M341T188	[M+H-H2O]+	Hexadecylacetylglycerol	2.29577	0.498612	0.0143216	341.305	188.226			Lipids and lipid-like molecules	Glycerolipids	Diradylglycerols	1.20446e+08	1.02535e+08	9.13987e+07	1.11367e+08	1.13614e+08	1.21941e+08	1.01353e+08	2.04754e+08	1.64044e+08	2.53104e+08	2.32195e+08	3.70834e+08	5.87037e+08	4.71853e+08	4.47093e+08	3.10209e+08	4.8344e+08	6.86259e+08	7.72027e+08	7.14191e+08	7.31881e+08	8.51102e+08	7.75913e+08	7.0504e+08	9.13762e+08	6.9186e+08	1.12096e+09	9.01572e+08	1.04102e+09	7.72447e+08	7.33189e+08	5.70035e+08	5.6988e+08	6.18183e+08	5.32076e+08
M235T432	[M+H]+	Glu-Ser	1.17073	0.410801	0.014867	235.092	432.031	HMDB0028828		Organic acids and derivatives	Carboxylic acids and derivatives	Amino acids, peptides, and analogues	1.00641e+07	1.88026e+07	2.37742e+07	2.69694e+07	1.64425e+07	1.89673e+07	2.98834e+07	4.79991e+07	2.83664e+07	4.77537e+07	3.74562e+07	8.85311e+07	1.0997e+08	2.93022e+07	9.02766e+07	9.58609e+07	6.44371e+07	9.41495e+07	4.287e+07	1.51275e+07	5.56775e+06	2.02852e+07	2.32816e+07	1.82345e+07	2.73106e+07	1.0276e+07	1.22131e+07	2.62128e+07	8.66886e+06	1.78308e+07	3.98999e+07	3.99256e+07	4.10506e+07	3.99305e+07	4.36341e+07
M455T201	[2M+H]+	2'-deoxycytidine	2.02775	0.277238	0.0155125	455.189	200.718	HMDB0000014	C00881	Nucleosides, nucleotides, and analogues	Pyrimidine nucleosides	Pyrimidine 2'-deoxyribonucleosides	4.25018e+07	3.3596e+06	8.01294e+07	3.8023e+07	1.63538e+07	6.09378e+06	4.07218e+07	1.42995e+08	1.0717e+08	1.25483e+08	4.97921e+07	2.06404e+08	2.82703e+07	1.19611e+07	3.50468e+07	1.53805e+07	1.32746e+07	2.38319e+07	3.53441e+07	6.14069e+07	1.82438e+08	1.5274e+07	6.57016e+07	2.19202e+07	4.51331e+06	2.44072e+06	1.75638e+06	8.13149e+06	2.51983e+06	114646	3.82869e+07	3.92806e+07	4.00462e+07	4.01753e+07	4.02486e+07
M198T379	[M+Na]+	L-citrulline	1.81601	0.519011	0.0163652	198.085	379.276	HMDB0000904	C00327	Organic acids and derivatives	Carboxylic acids and derivatives	Amino acids, peptides, and analogues	5.69252e+07	6.01194e+07	7.23281e+07	1.01924e+08	8.14584e+07	7.73629e+07	1.08042e+08	1.14102e+08	9.03137e+07	2.03994e+08	1.22929e+08	2.27879e+08	3.56125e+08	3.10903e+07	3.20531e+08	1.60846e+08	2.72133e+08	3.17058e+08	3.91348e+08	1.3276e+08	5.38197e+07	1.35422e+08	8.05872e+07	4.88574e+07	1.65674e+08	2.90405e+07	9.7714e+07	1.18951e+08	3.57149e+07	2.73677e+08	1.87368e+08	1.89856e+08	1.84856e+08	1.88118e+08	1.88017e+08
M239T58_2	[M-H]-	Dinoseb	4.45697	0.0961233	0.0166739	239.085	57.6908	HMDB0032559	C14302				7.03807e+07	5.66456e+06	4.68357e+07	9.68666e+07	3.13798e+07	1.3052e+07	1.02418e+08	3.01397e+08	2.22489e+08	9.20328e+08	3.20377e+08	8.81329e+08	3.31867e+08	5.27137e+08	2.9608e+08	7.79566e+08	9.83658e+08	6.28282e+08	2.36152e+09	1.76417e+09	1.07015e+09	4.09658e+08	7.08943e+08	7.64267e+08	1.53552e+09	2.00837e+09	6.09853e+09	2.89983e+09	2.63008e+09	9.47847e+08	1.01524e+09	9.97343e+08	9.97302e+08	1.00334e+09	9.77327e+08
M132T404	[M-H]-	D-aspartic acid	5.60853	1.87559	0.0169025	132.03	404.11	HMDB0006483	C00402	Organic acids and derivatives	Carboxylic acids and derivatives	Amino acids, peptides, and analogues	5.75439e+08	1.88218e+09	9.88916e+08	1.31333e+09	1.02968e+09	1.68059e+09	8.43121e+08	6.60338e+08	6.2447e+08	5.98478e+08	7.62728e+08	4.93677e+08	4.59516e+08	5.1372e+08	4.96804e+08	6.34438e+08	3.97319e+08	4.81961e+08	1.68834e+08	4.02444e+07	6.50807e+07	1.18604e+08	6.11298e+07	7.82516e+07	7.24096e+08	3.44424e+07	8.42582e+07	5.74862e+08	9.77505e+07	6.43326e+07	5.61003e+08	5.73835e+08	5.54141e+08	5.60953e+08	5.77697e+08
M129T347_1	[M+H-3H2O]+	Dulcitol	2.67177	0.598027	0.0176863	129.066	346.822	HMDB0000107	C01697	Organic oxygen compounds	Organooxygen compounds	Carbohydrates and carbohydrate conjugates	1.99597e+08	2.29208e+08	1.92169e+08	2.68494e+08	2.63893e+08	2.92735e+08	3.6714e+08	3.1719e+08	2.8169e+08	4.5039e+08	3.50889e+08	6.50813e+08	5.31042e+08	2.86998e+08	5.77768e+08	5.27073e+08	3.57115e+08	4.99545e+08	4.49851e+08	3.23842e+08	3.53633e+08	3.12447e+08	2.78295e+08	4.57744e+08	1.49664e+08	2.83778e+08	3.52239e+08	2.37963e+08	3.52504e+08	3.12566e+08	3.52433e+08	3.44907e+08	3.42113e+08	3.45384e+08	3.38607e+08
M184T489	[M+H-C21H38O5]+	3,5,9-trioxa-4-phosphatetracosan-1-aminium, 7-(acetyloxy)-24-carboxy-4-hydroxy-n,n,n-trimethyl-, inner salt, 4-oxide, (r)-	6.51479	0.208042	0.0187915	184.073	489.431			Lipids and lipid-like molecules	Glycerophospholipids	Glycerophosphocholines	2.93259e+07	4.03177e+07	7.64153e+08	6.06961e+08	3.11922e+07	2.37163e+07	1.02982e+09	2.9007e+08	7.96415e+08	1.74166e+09	9.18958e+08	2.41234e+09	9.82147e+07	1.2596e+09	9.83115e+08	1.37589e+09	1.97618e+07	4.23405e+08	2.28205e+09	1.20623e+08	7.4307e+07	1.11898e+08	4.41226e+07	9.85601e+07	4.70348e+08	9.10495e+07	2.60031e+08	3.72296e+09	1.18343e+08	4.7535e+07	5.77557e+08	6.17522e+08	5.76243e+08	6.27203e+08	2.73527e+08
M145T363_1	[M-H]-	DL-glutamine	7.36415	0.615835	0.0191155	145.062	362.592		C00303	Organic acids and derivatives	Carboxylic acids and derivatives	Amino acids, peptides, and analogues	1.53522e+09	1.77179e+09	1.9376e+09	2.12284e+09	1.45114e+09	2.01058e+09	2.20421e+09	2.94319e+09	2.31573e+09	3.36351e+09	2.14813e+09	4.60975e+09	2.70276e+09	6.90289e+08	2.06852e+09	1.79042e+09	1.42318e+09	2.08083e+09	1.03635e+09	4.12761e+08	2.09952e+08	5.78276e+08	5.01966e+08	2.01829e+08	8.95722e+08	2.88441e+08	4.66151e+08	8.05615e+08	3.90194e+08	1.23818e+09	1.60263e+09	1.60264e+09	1.60266e+09	1.58533e+09	1.59578e+09
M367T465	[2M+H]+	Phosphocholine	7.41827	0.0577044	0.0192362	367.139	464.543	HMDB0001565	C00588	Organic nitrogen compounds	Organonitrogen compounds	Quaternary ammonium salts	1.94652e+06	841593	2.10572e+08	1.95325e+08	1.64523e+06	650392	5.59157e+08	1.67595e+09	3.49043e+08	1.35543e+09	3.48516e+08	2.83408e+09	6.26448e+07	5.85669e+08	5.44165e+08	7.3032e+08	2.69254e+06	3.7351e+07	3.1206e+09	1.84153e+06	5.19377e+06	737356	3.2352e+06	6.61007e+06	1.3575e+09	6.91305e+06	7.42613e+06	5.12617e+09	828058	3.86397e+06	1.99197e+08	2.02184e+08	2.12358e+08	2.08425e+08	2.39962e+08
M495T198	[M-H]-	1-(10z-heptadecenoyl)-sn-glycero-3-phospho-(1'-rac-glycerol)	1.78453	0.0889314	0.0192698	495.297	197.566						5.87752e+06	3.16329e+06	7.11971e+06	1.25183e+07	4.2003e+06	4.99004e+06	2.21464e+07	7.36416e+07	4.0827e+07	8.89087e+07	2.67139e+07	1.73587e+08	1.45746e+08	1.70996e+08	1.11686e+08	9.46074e+07	1.3053e+08	1.59267e+08	1.18453e+08	1.35171e+08	1.31605e+08	1.3966e+08	1.26134e+08	6.68807e+07	2.39678e+08	1.89195e+08	3.50775e+08	1.52051e+08	2.90771e+08	3.99232e+07	1.12344e+08	1.18446e+08	1.14117e+08	1.1846e+08	1.20714e+08
M127T363	[M-H-H2O]-	Adipic acid	2.5901	0.541053	0.0198385	127.051	362.676	HMDB0000448	C06104	Lipids and lipid-like molecules	Fatty Acyls	Fatty acids and conjugates	1.72634e+08	1.96156e+08	2.17092e+08	2.37637e+08	1.57233e+07	2.2305e+08	2.47388e+08	3.25138e+08	2.58164e+08	3.75666e+08	2.44863e+08	5.12163e+08	2.95838e+08	7.50456e+07	2.31064e+08	1.90564e+08	1.57783e+08	2.30456e+08	1.18032e+08	4.53278e+07	2.1176e+07	6.51033e+07	5.66838e+07	2.67928e+07	1.02708e+08	3.24086e+07	5.26484e+07	9.33273e+07	4.28052e+07	1.38838e+08	1.78948e+08	1.78323e+08	1.79528e+08	1.78317e+08	1.77266e+08
M113T291_1	[M-H-CH4O4]-	D-galacturonic acid	2.00193	1.90833	0.0208038	113.024	290.741	HMDB0002545	C00333	Organic oxygen compounds	Organooxygen compounds	Carbohydrates and carbohydrate conjugates	1.87401e+08	1.70557e+08	1.21777e+08	2.54862e+08	2.92912e+08	1.67247e+08	1.13892e+08	7.32773e+07	2.09213e+08	7.23028e+07	1.07196e+08	5.01924e+07	3.47888e+07	7.33779e+07	6.75074e+07	5.15231e+07	2.2987e+07	4.48979e+07	3.85912e+07	1.05818e+07	8.56204e+06	1.21743e+07	7.48721e+06	1.03829e+07	1.06272e+08	1.13986e+07	4.60086e+07	6.62343e+07	2.3194e+07	1.54661e+07	1.18728e+08	1.18736e+08	1.18379e+08	1.18734e+08	1.16356e+08
M195T379	[M-H]-	D-gluconate	2.13339	0.515357	0.0209526	195.051	379.31	HMDB0000625	C00257	Organic oxygen compounds	Organooxygen compounds	Carbohydrates and carbohydrate conjugates	1.0154e+08	9.01194e+07	1.06293e+08	1.71652e+08	1.95513e+08	1.0661e+06	1.68234e+08	2.82381e+08	1.6068e+08	2.14883e+08	1.62979e+08	3.03508e+08	2.21133e+08	3.92813e+08	2.2749e+08	2.18343e+08	2.00924e+08	2.21705e+08	3.05202e+08	1.30924e+08	9.28497e+07	1.21363e+08	9.07179e+07	1.81317e+08	7.09775e+08	1.10542e+08	7.29718e+07	2.56229e+09	1.24861e+08	3.57315e+08	2.02748e+08	1.98498e+08	2.00185e+08	1.9688e+08	2.1146e+08
M245T419_2	[M+H]+	Pro-Glu	2.8579	3.07176	0.0212467	245.113	418.805			Organic acids and derivatives	Carboxylic acids and derivatives	Amino acids, peptides, and analogues	1.27179e+08	3.73879e+08	5.68633e+08	2.56742e+08	1.46054e+08	2.30566e+08	1.47179e+08	9.08261e+07	1.36802e+08	2.45564e+07	1.03469e+08	5.15894e+07	4.00128e+07	3.14166e+07	5.66076e+07	7.43344e+07	2.91517e+07	6.25509e+07	1.98577e+07	1.90078e+07	2.95968e+07	1.59817e+07	1.77616e+07	2.05206e+07	3.44415e+07	9.66533e+06	1.19474e+07	3.97036e+07	9.83812e+06	7.85317e+06	9.76387e+07	9.52861e+07	9.44326e+07	9.42351e+07	9.42225e+07
M438T196_2	[M-H]-	N-arachidonoyldopamine	2.97831	0.379836	0.0219468	438.299	196.168			Benzenoids	Phenols	Benzenediols	1.35745e+08	1.12074e+08	9.04605e+07	1.25927e+08	1.13418e+08	1.04106e+08	1.54476e+08	3.69572e+08	1.15899e+08	3.94326e+08	2.10475e+08	5.50059e+08	6.0375e+08	8.34093e+08	4.32914e+08	2.88596e+08	7.54837e+08	6.93885e+08	9.25825e+08	7.45634e+08	9.81791e+08	4.45435e+08	7.42876e+08	4.87451e+08	1.04417e+09	6.48106e+08	2.9974e+09	8.44578e+08	1.11008e+09	8.89433e+08	6.03207e+08	6.15932e+08	6.08926e+08	6.08971e+08	6.26274e+08
M83T347	[M+H]+	4-methyl-1h-pyrazole	1.1065	0.630614	0.0229508	83.0603	346.764	HMDB0015344	C07837	Organoheterocyclic compounds	Azoles	Pyrazoles	4.17762e+07	4.69412e+07	3.89455e+07	5.46139e+07	5.14523e+07	5.80801e+07	6.9955e+07	6.0762e+07	5.62726e+07	8.47624e+07	6.70588e+07	1.23927e+08	1.11929e+08	5.61059e+07	1.07955e+08	9.68065e+07	7.04694e+07	9.65689e+07	8.709e+07	6.25109e+07	6.8137e+07	6.19513e+07	5.66054e+07	8.85515e+07	3.73836e+07	5.75145e+07	7.01386e+07	5.03293e+07	6.90638e+07	6.33914e+07	7.03459e+07	6.6833e+07	6.68388e+07	6.76239e+07	6.68092e+07
M129T54	[M-H]-	3-methyl-2-oxopentanoate	20.6977	0.416244	0.0235393	129.056	53.8857	HMDB0000491	C03465	Organic acids and derivatives	Keto acids and derivatives	Short-chain keto acids and derivatives	5.80097e+09	3.90411e+09	9.09269e+09	1.496e+10	3.04562e+08	5.98253e+09	8.37213e+09	2.48862e+10	1.42419e+10	1.91951e+10	7.99199e+09	2.15179e+10	3.22476e+09	5.09141e+09	1.85397e+09	2.41917e+09	1.96451e+09	2.79352e+09	1.36735e+09	2.27202e+09	1.02816e+08	3.72972e+08	6.36692e+08	6.18053e+07	3.37468e+08	6.21417e+08	1.26577e+09	4.60611e+08	5.18296e+08	4.3731e+08	3.94961e+09	2.70502e+09	2.38734e+09	3.70249e+09	2.72153e+09
M276T432	[M+H]+	Glu-gln	1.67074	0.270095	0.0237111	276.119	432.137			Organic acids and derivatives	Carboxylic acids and derivatives	Amino acids, peptides, and analogues	1.15128e+07	1.53808e+07	3.32021e+07	3.49485e+07	1.47638e+07	1.75805e+07	4.57451e+07	9.23263e+07	2.89482e+07	7.57798e+07	5.4896e+07	1.73948e+08	1.30716e+08	1.97805e+07	1.08052e+08	1.42705e+08	7.25055e+07	1.3653e+08	2.89171e+07	2.96209e+07	9.85643e+06	3.48833e+07	4.04234e+07	2.43498e+07	5.33206e+07	1.28537e+07	2.34578e+07	2.00052e+07	1.57545e+07	2.47467e+07	5.75458e+07	5.74954e+07	5.7662e+07	5.764e+07	6.3578e+07
M203T356	[M+H]+	Pro-ser	1.4284	4.60018	0.024001	203.103	355.894			Organic acids and derivatives	Carboxylic acids and derivatives	Amino acids, peptides, and analogues	1.07283e+07	1.21262e+08	7.23927e+07	4.48584e+07	2.16279e+07	7.00357e+07	2.79718e+07	9.47557e+06	1.17289e+07	4.62412e+06	1.08743e+07	9.43228e+06	1.16193e+07	4.44561e+06	5.35817e+06	1.84388e+07	1.64052e+07	1.4044e+07	4.99458e+06	3.498e+06	7.2965e+06	5.41881e+06	2.23447e+07	7.75954e+06	3.8316e+06	2.53866e+06	5.49414e+07	5.84898e+06	300836	3.15895e+06	1.72652e+07	1.73241e+07	1.04201e+07	1.07676e+07	1.69617e+07
M124T288_2	[M-H]-	Taurine	3.65892	1.79905	0.0248779	124.007	288.052	HMDB0000251	C00245	Organic acids and derivatives	Organic sulfonic acids and derivatives	Organosulfonic acids and derivatives	1.11301e+09	6.6901e+08	3.80769e+08	5.33314e+08	6.24532e+08	5.88855e+08	2.14084e+08	3.72865e+08	3.32041e+08	4.58749e+08	5.01161e+08	2.94181e+08	8.00538e+08	6.75084e+08	8.22206e+08	6.32115e+08	8.38763e+08	9.6101e+08	9.37576e+08	8.34864e+08	9.49018e+08	7.70881e+08	7.29147e+08	8.09506e+08	1.89182e+09	7.52185e+08	1.03586e+09	3.97055e+09	8.58917e+08	4.33264e+08	1.11271e+09	1.04338e+09	1.03861e+09	9.22534e+08	1.03664e+09
M161T292	[M-H-C6H12O6]-	D-turanose	2.16791	2.87654	0.0251919	161.046	291.719	HMDB0011740	C19636	Lipids and lipid-like molecules	Fatty Acyls	Fatty acyl glycosides	7.33537e+07	2.46877e+08	6.04182e+07	2.42192e+08	9.08966e+07	2.54765e+08	5.52007e+07	9.29938e+07	6.7469e+07	4.01959e+07	5.47573e+07	2.6073e+07	3.64907e+07	2.4855e+07	4.31572e+07	2.49974e+07	2.64289e+07	1.53085e+07	2.62885e+07	1.31824e+07	1.08211e+07	1.15951e+07	9.8973e+06	9.02268e+06	4.75957e+07	9.4851e+06	5.00341e+07	8.47678e+07	9.07315e+06	1.41318e+07	6.97056e+07	1.03916e+08	4.05659e+07	5.95531e+07	6.90743e+07
M370T171	[M+H]+	N-arachidonylmaleimide	1.20676	1.67653	0.0262866	370.295	170.719			Organoheterocyclic compounds	Pyrrolidines	Pyrrolidones	4.36259e+07	7.84375e+07	7.52309e+07	8.84676e+07	8.11494e+07	7.50665e+07	6.03433e+07	2.0445e+07	3.71111e+07	5.13467e+07	7.68487e+07	1.75316e+07	1.11953e+07	2.83844e+07	2.02431e+07	2.87429e+07	1.28627e+07	4.30302e+07	1.47842e+06	2.03432e+07	3.14099e+06	3.96016e+06	2.83214e+06	2.37726e+07	1.99724e+07	7.97725e+06	2.413e+06	1.18e+07	2.26567e+06	2.93152e+06	3.14461e+07	3.07718e+07	3.14463e+07	3.17243e+07	3.17175e+07
M115T242	[M-H]-	Fumarate	1.31553	0.375697	0.0267891	115.004	241.639	HMDB0000134	C00122	Organic acids and derivatives	Carboxylic acids and derivatives	Dicarboxylic acids and derivatives	2.37553e+07	1.15022e+07	3.29692e+07	2.4638e+07	1.87904e+07	1.40309e+07	1.24081e+07	8.3632e+07	4.22483e+07	7.22207e+07	3.11248e+07	9.29072e+07	1.94688e+07	5.59091e+07	1.76352e+07	3.39762e+07	1.54489e+07	1.84558e+07	5.85649e+06	9.1419e+06	6.2697e+06	6.65139e+06	9.87709e+06	8.8766e+06	4.90333e+06	5.35762e+06	5.48958e+06	6.77439e+06	6.14745e+06	1.77886e+07	2.13795e+07	2.01893e+07	2.01882e+07	2.01949e+07	2.04828e+07
M242T32_1	[M-H-CH3]-	Isogentisin	2.55278	0.422627	0.0290111	242.013	31.7328	HMDB0030871	C10070	Organoheterocyclic compounds	Benzopyrans	1-benzopyrans	8.4891e+07	1.51214e+08	1.60961e+08	5.5354e+07	1.36639e+08	2.03285e+08	4.17118e+08	2.12953e+08	3.39307e+08	1.7553e+08	1.52496e+08	5.77403e+08	4.13519e+08	3.60192e+08	3.77988e+08	6.57399e+08	3.12013e+08	4.30526e+08	2.56626e+08	4.42961e+08	7.59952e+08	6.04829e+08	2.16148e+08	7.39945e+07	6.93084e+07	3.40914e+08	6.01074e+08	1.70117e+08	3.57311e+08	5.31774e+08	3.49403e+08	3.48821e+08	3.62136e+08	3.48931e+08	4.14082e+08
M401T576	[M+H-C6H12O6]+	Narirutin	1.13351	1.78513	0.0302569	401.135	576.314		C09793	Phenylpropanoids and polyketides	Flavonoids	Flavonoid glycosides	6.60704e+07	9.65741e+07	4.38935e+07	7.34309e+07	3.30729e+07	9.19865e+07	3.29086e+07	4.27389e+07	1.36754e+07	4.54125e+07	3.87978e+07	5.33575e+07	6.21815e+07	4.80308e+07	4.9491e+07	5.3616e+07	5.41504e+07	5.47936e+07	6.54478e+07	4.7568e+07	3.66858e+07	4.42362e+07	5.15708e+07	5.00647e+07	9.89123e+07	5.82119e+07	1.77833e+07	7.16816e+07	4.93947e+07	5.70347e+07	4.4415e+07	4.85128e+07	4.5559e+07	4.35376e+07	4.55627e+07
M133T408	[M-H]-	Malate	3.31177	0.519125	0.0317286	133.014	407.747	HMDB0000156	C00149	Organic acids and derivatives	Hydroxy acids and derivatives	Beta hydroxy acids and derivatives	1.43987e+08	1.66638e+08	3.95408e+08	3.08869e+08	2.14372e+08	1.96435e+08	2.89161e+08	4.94241e+08	3.51475e+08	4.76765e+08	3.20311e+08	8.14412e+08	3.01897e+08	5.21325e+08	3.96034e+08	5.26647e+08	1.70725e+08	2.90401e+08	7.62108e+08	3.78266e+07	1.41552e+07	2.36909e+07	5.93192e+07	1.62062e+07	1.23752e+09	4.54672e+07	4.75605e+07	1.4332e+09	7.44357e+07	3.66813e+07	3.05301e+08	3.11976e+08	3.05386e+08	2.86701e+08	3.25126e+08
M202T97_2	[M+H-C8H10O2]+	Lobelanidine	7.59195	0.586852	0.0327053	202.18	96.8459		C10156	Organic nitrogen compounds	Organonitrogen compounds	Amines	2.82312e+09	1.6896e+09	2.48574e+09	2.09307e+09	2.70165e+09	2.09118e+09	2.57642e+09	4.35991e+09	6.82531e+09	3.84771e+09	3.07234e+09	2.97735e+09	4.50134e+09	4.11323e+09	2.00232e+09	4.06947e+09	5.13423e+09	6.05607e+09	3.43404e+09	1.80727e+09	4.35958e+09	1.81261e+09	2.97851e+09	2.5573e+09	3.62617e+08	6.56649e+08	4.04543e+08	4.96245e+08	6.69139e+08	6.64914e+08	2.68186e+09	2.6808e+09	2.72761e+09	2.67972e+09	2.98687e+09
M286T375	[M+H]+	Norcodeine	1.37265	1.81899	0.0328971	286.151	375.195	HMDB0060657	C16576				4.3427e+07	1.44612e+08	1.02529e+08	9.30834e+07	5.08848e+07	9.32968e+07	6.91727e+07	3.36614e+07	4.34162e+07	4.06306e+07	5.88071e+07	4.44909e+07	7.59283e+07	7.76164e+07	8.80839e+07	9.09154e+07	8.44876e+07	9.34132e+07	1.27464e+08	3.27895e+07	1.07976e+08	1.58557e+08	1.17795e+08	1.39585e+08	9.12236e+07	5.18471e+07	3.67544e+08	1.68343e+08	2.37234e+08	1.31092e+08	1.05986e+08	1.01104e+08	1.02349e+08	1.01076e+08	1.01052e+08
M464T194_1	[M-H]-	Glycocholic acid	3.96874	0.412689	0.0332351	464.315	193.674	HMDB0000138	C01921	Lipids and lipid-like molecules	Steroids and steroid derivatives	Bile acids, alcohols and derivatives	1.95935e+08	2.31495e+08	1.86167e+08	3.08672e+08	2.79021e+08	2.21077e+08	2.72837e+08	5.51631e+08	2.28462e+08	9.45578e+08	4.45134e+08	1.00294e+09	1.1823e+09	1.52041e+09	9.81362e+08	7.05172e+08	1.46831e+09	1.41446e+09	1.66604e+09	1.40301e+09	1.5379e+09	9.60238e+08	1.58275e+09	1.10707e+09	1.84802e+09	1.25644e+09	4.38041e+09	1.4429e+09	2.10521e+09	1.55992e+09	1.1635e+09	1.17274e+09	1.16965e+09	1.16351e+09	1.19119e+09
M493T197	[M-H-H2O]-	Ganoderic acid f	1.20994	0.0780212	0.0342526	493.281	196.957			Lipids and lipid-like molecules	Prenol lipids	Triterpenoids	1.86833e+06	686213	2.57025e+06	6.52762e+06	2.49613e+06	1.53114e+06	1.0362e+07	2.54344e+07	9.57369e+06	5.25858e+07	1.57313e+07	8.72797e+07	1.55433e+08	1.02414e+08	1.05323e+08	1.17662e+08	2.1303e+08	1.91282e+08	2.35332e+08	2.00057e+08	2.80582e+08	2.68859e+08	2.79436e+08	1.29599e+08	3.77687e+08	3.90257e+08	6.27884e+08	4.28001e+08	4.47435e+08	9.63617e+07	1.60451e+08	1.72729e+08	1.91511e+08	1.72786e+08	1.77062e+08
M253T188	[M-H]-	Cis-9-palmitoleic acid	1.80011	2.91458	0.0382255	253.217	188.384	HMDB0003229	C08362	Lipids and lipid-like molecules	Fatty Acyls	Fatty acids and conjugates	1.7448e+08	5.28834e+07	4.48959e+07	1.97796e+08	2.2825e+08	5.28004e+07	5.52563e+07	3.18735e+07	4.68156e+07	3.35165e+07	4.76033e+07	4.26411e+07	816858	6.23259e+07	4.13596e+07	3.6166e+07	4.53593e+07	4.19509e+07	2.90648e+07	3.164e+07	3.22246e+07	3.20463e+07	3.48452e+07	2.68628e+07	3.40222e+07	3.98493e+07	4.13719e+07	2.80283e+07	3.00559e+07	2.73876e+07	4.05931e+07	3.71506e+07	3.96413e+07	3.93133e+07	3.92305e+07
M221T229	[2M-H]-	Aminomethylphosphonic acid	2.08585	0.66787	0.0397219	221.012	229.016		C11033	Organic acids and derivatives	Organic phosphonic acids and derivatives	Organic phosphonic acids	2.61197e+08	1.25145e+08	1.93699e+08	2.11203e+08	1.78153e+08	1.54862e+08	1.72603e+08	3.54074e+08	2.62901e+08	3.14677e+08	1.97716e+08	3.8138e+08	3.12715e+06	3.07138e+07	1.17848e+07	6.98187e+06	1.80716e+06	1.80892e+06	4.92193e+06	600450	6.30444e+06	6.44451e+06	6.65564e+06	1.02744e+06	1.76294e+07	8.38339e+06	1.72723e+06	3.53757e+07	1.45235e+06	902192	1.655e+08	1.6594e+08	1.58683e+08	1.37651e+08	1.70229e+08
M71T291	[M-H]-	Pyruvaldehyde	1.3356	1.65525	0.0439402	71.0138	290.677	HMDB0001167	C00546	Organic oxygen compounds	Organooxygen compounds	Carbonyl compounds	1.14985e+08	1.05968e+08	7.78137e+07	1.09483e+08	1.86372e+08	1.06391e+08	7.0398e+07	4.12977e+07	1.32804e+08	6.65984e+07	6.81627e+07	4.42462e+07	3.65407e+07	5.17396e+07	3.0987e+07	3.54482e+07	2.63714e+07	3.41251e+07	2.37316e+07	8.45625e+06	7.28666e+06	8.63002e+06	6.87834e+06	7.79507e+06	1.15015e+08	1.96412e+07	2.90232e+07	1.01363e+08	1.37304e+07	9.48177e+06	5.78905e+07	7.41026e+07	7.40891e+07	7.40907e+07	7.40895e+07
M156T287	[M+H-C8H11N]+	2-naphthalenol, 1-[(2,4-dimethylphenyl)azo]-	1.92384	0.372244	0.0472581	156.042	286.82		C19526	Benzenoids	Naphthalenes	Naphthols and derivatives	6.48625e+07	2.81362e+07	5.82382e+07	3.46676e+07	5.58008e+07	5.00997e+07	5.48583e+07	9.82113e+07	1.1105e+08	1.97845e+08	4.93843e+07	2.72559e+08	1.19725e+08	6.52803e+07	1.27372e+08	1.02615e+08	6.08892e+07	1.2216e+08	1.9678e+08	3.36193e+08	3.1602e+07	1.57302e+08	2.0828e+08	1.64841e+08	8.25902e+07	6.09539e+07	1.00655e+08	9.17086e+07	9.01928e+07	8.19308e+07	1.22842e+08	1.22951e+08	1.22977e+08	5.59363e+07	1.15483e+08
M858T188	[M-H]-	Pi 36:4	1.1995	0.658926	0.0526772	857.519	187.972			Lipids and lipid-like molecules	Glycerophospholipids	Glycerophosphoinositols	8.28738e+07	7.72953e+07	1.09342e+08	7.22518e+07	1.20747e+08	3.03774e+07	6.43863e+07	1.51213e+08	1.13415e+08	1.37039e+08	1.63918e+08	1.18046e+08	1.14076e+08	2.11772e+08	2.21305e+08	1.08426e+08	1.02157e+08	1.55762e+08	1.4598e+08	5.14007e+07	6.6085e+07	1.5966e+08	1.1342e+08	4.94388e+07	1.14485e+08	2.38325e+08	5.16395e+07	2.01985e+08	8.10811e+07	1.19529e+08	1.21276e+08	1.25297e+08	1.21512e+08	1.39787e+08	1.19168e+08
M89T310_2	[M-H]-	.beta.-hydroxypropionic acid	1.51687	0.645524	0.054025	89.0245	310.243	HMDB0000700	C01013	Organic acids and derivatives	Hydroxy acids and derivatives	Beta hydroxy acids and derivatives	1.1758e+08	7.57428e+07	1.27738e+08	1.33206e+08	1.17352e+08	8.19505e+07	1.16223e+08	1.73448e+08	1.39226e+08	2.87626e+08	1.25947e+08	1.69992e+08	3.51381e+07	5.03554e+07	3.97665e+07	3.67625e+07	2.14057e+07	2.94143e+07	2.17068e+07	2.14866e+07	3.84709e+07	3.34292e+07	4.76661e+07	1.39023e+07	2.60838e+07	1.88856e+07	4.17324e+07	5.94732e+07	2.30944e+07	2.09313e+07	7.1555e+07	6.87877e+07	7.16115e+07	7.72954e+07	6.84141e+07
M735T117	[M+H]+	1,2-dihexadecanoyl-sn-glycero-3-phosphocholine	3.7743	1.94899	0.0551006	734.564	116.733	HMDB0000564	C00157	Lipids and lipid-like molecules	Glycerophospholipids	Glycerophosphocholines	9.90904e+08	9.29983e+08	9.16574e+08	2.29758e+08	3.70437e+08	5.46062e+08	4.74678e+08	4.70841e+07	3.45892e+08	3.0272e+08	3.61866e+08	5.11752e+08	5.35908e+08	8.70158e+08	1.0038e+09	2.56447e+08	6.75234e+08	8.86587e+08	7.40377e+08	4.95616e+08	4.04701e+08	1.11371e+09	2.28898e+08	4.29953e+08	3.39753e+08	5.75625e+08	7.49594e+08	8.43813e+08	3.5681e+08	3.87167e+08	5.72107e+08	7.86751e+08	7.13723e+08	4.68535e+08	7.20692e+08
M173T234	[M+H]+	Deoxypeganine	1.22038	0.216998	0.0557919	173.129	233.586		C10656	Organoheterocyclic compounds	Diazanaphthalenes	Benzodiazines	5.06554e+06	3.1022e+06	3.29792e+07	5.6901e+06	3.71847e+06	2.79647e+06	4.93656e+06	2.3683e+07	1.00536e+07	6.92874e+07	4.68664e+07	9.10375e+07	2.17899e+08	8.08377e+07	1.23316e+08	1.56657e+08	1.50826e+08	1.72004e+08	1.06519e+08	9.44317e+07	5.38913e+07	6.78819e+07	6.37516e+07	2.96132e+07	8.29029e+07	2.61345e+07	2.40222e+07	6.13731e+07	4.49243e+07	6.6253e+07	9.90077e+07	9.90137e+07	1.00139e+08	1.00124e+08	1.01875e+08
M167T127	[M+H]+	Cyromazine	1.26133	0.656745	0.0568139	167.093	127.47	HMDB0029862	C14147	Organoheterocyclic compounds	Triazines	Aminotriazines	6.71495e+07	9.44579e+07	8.83722e+07	6.35386e+07	1.35896e+08	1.42113e+08	2.02001e+08	9.22739e+07	1.37426e+08	1.32765e+08	1.21115e+08	2.15114e+08	2.02102e+08	1.31489e+08	1.88095e+08	3.26011e+08	2.37736e+08	1.72276e+08	1.55111e+08	2.93271e+08	2.74027e+08	1.41104e+08	1.68553e+08	1.29768e+08	6.2275e+07	1.24428e+08	5.75839e+07	7.3664e+07	9.54914e+07	1.69225e+08	1.59306e+08	1.54761e+08	1.5488e+08	1.54974e+08	1.63532e+08
M375T61	[M-H-H2O]-	(r)-butaprost (free acid)	1.20553	0.097006	0.0607561	375.23	61.23			Lipids and lipid-like molecules	Fatty Acyls	Eicosanoids	5.13358e+06	1.202e+06	3.69054e+06	7.60584e+06	1.79525e+06	1.63298e+06	8.30774e+06	1.78947e+07	7.78701e+06	5.13215e+07	2.57036e+07	1.06087e+08	5.12303e+07	1.65443e+08	9.90545e+07	4.22153e+07	1.19069e+08	9.65229e+07	1.61635e+08	8.51842e+07	1.73295e+08	6.26625e+07	1.21475e+08	3.56033e+07	5.24722e+07	1.88571e+08	2.35877e+08	1.17797e+08	2.03741e+08	1.41317e+08	7.47293e+07	7.29087e+07	7.28148e+07	7.47381e+07	7.47206e+07
M220T273	[M+H]+	Pantothenic acid	2.29599	1.54431	0.077671	220.118	273.489	HMDB0000210	C00864	Organic acids and derivatives	Carboxylic acids and derivatives	Amino acids, peptides, and analogues	2.42607e+08	4.93203e+08	1.99871e+08	3.04008e+08	2.82983e+08	5.68369e+08	1.94282e+08	1.67666e+08	2.18697e+08	2.80361e+08	2.48612e+08	2.44408e+08	3.07258e+08	1.96476e+08	2.19518e+08	1.4132e+08	4.38004e+07	2.04648e+08	1.14918e+07	7.54101e+06	5.21961e+06	6.59121e+06	7.8403e+06	4.16918e+06	1.56413e+07	2.84028e+06	7.12074e+06	3.51345e+07	3.3815e+06	2.303e+06	1.36976e+08	1.30642e+08	1.27527e+08	1.31279e+08	1.1883e+08
M199T292	[M-H]-	Harmalol	2.51167	1.70836	0.0801739	199.073	292.075		C06537	Alkaloids and derivatives	Harmala alkaloids		2.72686e+08	4.49367e+08	1.43882e+08	2.12594e+08	2.9034e+08	4.23774e+08	2.69619e+08	2.31159e+07	2.81588e+08	1.25827e+08	2.25628e+08	1.2356e+08	5.72681e+07	1.19485e+08	6.64121e+07	8.525e+07	6.91639e+07	7.37299e+07	3.20621e+07	9.09885e+06	8.44518e+06	2.21068e+07	9.54818e+06	5.16703e+06	5.35892e+06	1.44926e+06	5.44596e+06	1.7765e+07	1.17005e+07	1.71236e+07	8.10415e+07	7.84699e+07	8.03811e+07	7.30011e+07	2.63616e+07
M174T351	[M+H]+	Pyroquilon	3.2603	1.89742	0.0826847	174.087	350.704	HMDB0037113	C18487	Organoheterocyclic compounds	Quinolines and derivatives	Quinolones and derivatives	1.02928e+08	7.17634e+08	2.3119e+08	6.02679e+08	6.16335e+08	7.35862e+08	4.64964e+08	1.59308e+08	4.02012e+08	1.55607e+08	1.45309e+08	2.57392e+08	2.54622e+08	6.26837e+07	1.37789e+08	1.23368e+08	1.65182e+08	1.63233e+08	1.44962e+08	8.7512e+07	6.58699e+07	1.69915e+08	1.60438e+08	1.41713e+08	2.34074e+08	2.24671e+08	1.18284e+09	5.72211e+08	4.29351e+08	2.85374e+08	1.94131e+08	1.97253e+08	3.40272e+08	2.15339e+08	1.96122e+08
M302T214	[M+H]+	Trachelanthine	2.93314	0.65644	0.0843782	302.196	214.257	HMDB0035030	C08325				4.0006e+08	7.45161e+08	4.91707e+08	4.6605e+08	5.60111e+08	5.01582e+08	6.55866e+08	9.21561e+08	1.42977e+09	5.52559e+08	6.01623e+08	6.59583e+08	1.30088e+09	8.43616e+08	5.31022e+08	1.11703e+09	1.64247e+09	1.04815e+09	8.71135e+08	5.28761e+08	8.35475e+08	4.38095e+08	6.49393e+08	6.0174e+08	2.87971e+07	2.85749e+07	2.63359e+07	2.80794e+07	2.39113e+07	2.33638e+07	6.19733e+08	6.19786e+08	6.224e+08	6.19746e+08	6.62961e+08
M189T484	[M+H]+	L-homoarginine	1.57463	0.546771	0.0848231	189.135	483.787	HMDB0000670	C01924	Organic acids and derivatives	Carboxylic acids and derivatives	Amino acids, peptides, and analogues	9.09455e+07	8.36794e+07	8.35431e+07	7.52021e+07	9.86499e+07	2.63528e+07	1.04564e+08	9.12224e+07	4.84648e+07	1.95657e+08	1.382e+08	2.60219e+08	3.70271e+08	3.00116e+07	2.51922e+08	1.83553e+08	2.82682e+08	2.5944e+08	2.58414e+08	2.58902e+08	2.2654e+08	6.35551e+08	3.78678e+08	1.97828e+08	1.38249e+07	1.39813e+07	7.28879e+08	1.12355e+08	6.51344e+08	2.70186e+08	2.48269e+08	2.48148e+08	2.16407e+08	2.48418e+08	2.27551e+08
M341T164	[M+H-H2O]+	1-stearoyl-rac-glycerol	2.18412	0.427928	0.086719	341.305	164.175			Lipids and lipid-like molecules	Glycerolipids	Monoradylglycerols	2.26988e+07	5.94897e+07	9.45721e+07	6.87148e+07	1.64884e+08	9.05908e+07	9.73935e+07	1.45254e+08	1.43848e+08	3.28139e+08	5.80157e+07	3.97991e+08	5.24959e+08	3.6015e+08	1.76124e+08	2.90818e+08	2.22666e+08	3.32627e+08	7.00456e+08	7.75816e+08	1.24591e+09	7.13663e+08	8.14348e+08	7.91008e+08	7.17054e+07	7.47893e+08	1.05017e+09	9.30885e+08	1.15758e+09	1.28956e+09	2.94702e+08	3.54661e+08	3.15964e+08	2.59428e+08	2.97056e+08
M171T437	[M-H]-	.beta.-glycerophosphate	1.55849	0.0705129	0.0943402	171.007	437.402	HMDB0002520	C02979	Lipids and lipid-like molecules	Glycerophospholipids	Glycerophosphates	2.35977e+06	5.835e+06	5.69694e+06	9.76411e+06	1.51649e+06	1.72977e+06	2.09922e+07	7.13846e+07	2.74258e+07	2.39034e+07	1.95276e+07	2.18287e+08	6.1216e+07	2.71742e+07	6.44248e+07	7.99908e+07	1.99152e+06	1.75379e+07	5.23743e+07	6.43736e+06	4.65021e+06	1.94567e+06	3.77091e+06	3.38908e+06	3.11036e+07	4.92822e+06	353008	3.28031e+08	2.24387e+06	1.05344e+07	3.17093e+07	3.32466e+07	3.69162e+07	3.32243e+07	3.18336e+07
M74T349	[M-H]-	Glycine	2.38852	1.52625	0.0976576	74.0248	349.45	HMDB0000123	C00037	Organic acids and derivatives	Carboxylic acids and derivatives	Amino acids, peptides, and analogues	6.38942e+08	3.9493e+08	3.13112e+08	3.20379e+08	8.5049e+08	3.55696e+08	3.41469e+08	2.81881e+08	2.879e+08	3.17007e+08	2.84087e+08	3.70405e+08	8.84763e+08	1.47954e+08	2.92877e+08	3.08738e+08	3.82966e+08	2.83014e+08	3.50452e+08	2.1359e+08	5.21994e+07	2.34996e+08	1.82325e+08	8.84019e+07	5.26917e+08	6.9086e+07	1.28412e+08	3.76663e+08	1.23611e+08	6.284e+08	5.9087e+08	5.91619e+08	5.85889e+08	5.92621e+08	3.50661e+08
M102T397	[M+H-C2H4O2N2]+	.alpha.-guanidinoglutaric acid	0.996917	1.03024	0.748056	102.055	396.965			Organic acids and derivatives	Carboxylic acids and derivatives	Amino acids, peptides, and analogues	1.76379e+08	3.17703e+08	2.56755e+08	2.98443e+08	2.63771e+08	3.34097e+08	2.57654e+08	2.60313e+08	2.3794e+08	2.88088e+08	2.67835e+08	2.86966e+08	1.91117e+08	2.9369e+08	2.25872e+08	2.66684e+08	2.0748e+08	2.24064e+08	1.27084e+08	1.8243e+07	1.99543e+07	3.07996e+07	2.19055e+07	2.06566e+07	2.16822e+08	1.17842e+07	3.29741e+07	1.83838e+08	2.18908e+07	1.59838e+07	1.90166e+08	1.89514e+08	1.89468e+08	1.89461e+08	1.97237e+08
M175T32	[M+H-H2O]+	.alpha.-ionone	0.349678	1.03511	0.74009	175.148	31.6662	HMDB0059883	C12286	Lipids and lipid-like molecules	Prenol lipids	Sesquiterpenoids	3.05921e+07	4.71883e+07	2.83878e+07	3.19137e+07	3.47056e+07	4.5055e+07	3.55674e+07	2.99776e+07	3.95945e+07	3.60836e+07	3.85397e+07	3.06906e+07	3.47807e+07	3.0897e+07	3.13774e+07	2.79914e+07	3.33458e+07	3.33833e+07	3.91098e+07	2.37964e+07	3.39646e+07	4.13614e+07	3.14547e+07	2.38047e+07	4.75577e+07	4.62104e+07	6.12707e+07	4.35603e+07	4.32272e+07	3.86352e+07	3.73313e+07	3.66504e+07	3.73263e+07	3.73374e+07	3.48011e+07
M261T468	[M-H]-	.alpha.-L-Glu-L-Asp	0.229728	0.838815	0.743103	261.073	467.617	HMDB0028815		Organic acids and derivatives	Peptidomimetics	Hybrid peptides	766407	2.28199e+06	3.26867e+07	7.65131e+06	8.54448e+06	3.1717e+06	1.30543e+07	1.81845e+07	1.317e+07	5.04737e+06	7.65157e+06	8.58326e+06	4.31633e+06	8.67275e+06	9.40078e+06	2.00136e+07	816932	3.38105e+06	5.69493e+07	302557	3.66505e+06	704854	2.54228e+06	3.70404e+06	6.70716e+07	230272	184031	9.68994e+07	271387	798237	5.53381e+06	6.49897e+06	6.68062e+06	7.1246e+06	6.93014e+06
M421T353	[M-H]-	.alpha.,.alpha.'-trehalose 6-phosphate	0.263994	1.06052	0.79294	421.066	352.657	HMDB0001124	C00689	Organic oxygen compounds	Organooxygen compounds	Carbohydrates and carbohydrate conjugates	1.37496e+07	1.64773e+07	4.06212e+07	1.68634e+07	1.76078e+07	1.73039e+07	2.27533e+07	1.58366e+07	2.05495e+07	1.75504e+07	1.53226e+07	2.36134e+07	3.92727e+07	1.72893e+07	1.89251e+07	4.06081e+07	3.08184e+07	2.92094e+07	1.26506e+08	2.96596e+07	1.19809e+08	1.14861e+08	7.79349e+07	9.06518e+07	1.4038e+08	8.05884e+07	1.86895e+08	2.42376e+08	2.00849e+08	1.32832e+08	6.66403e+07	6.16117e+07	5.97667e+07	5.97139e+07	5.95778e+07
M96T291	[M-H-NH3]-	.beta.-cyano-l-alanine	0.187195	0.438124	0.209758	96.0203	290.663	HMDB0060245	C02512	Organic acids and derivatives	Carboxylic acids and derivatives	Amino acids, peptides, and analogues	1.52845e+06	554988	627043	1.754e+06	621118	698899	1.09789e+06	6.546e+06	1.34979e+06	1.10959e+06	758509	2.34109e+06	2.75987e+06	3.14546e+06	1.52352e+06	1.29074e+06	4.95476e+06	4.46304e+06	6.3997e+06	7.13682e+06	6.67541e+06	1.83361e+06	6.43228e+06	1.23742e+07	2.45773e+06	5.8437e+06	1.57947e+06	3.38829e+06	9.44146e+06	2.89704e+07	5.23577e+06	4.63036e+06	4.5555e+06	4.06464e+06	5.19611e+06
M409T134	[M-H]-	.beta.-tocotrienol	0.514029	0.598545	0.0935206	409.307	133.517		C14154	Lipids and lipid-like molecules	Prenol lipids	Quinone and hydroquinone lipids	9.39804e+06	9.3598e+06	1.05929e+07	1.73337e+07	2.79595e+07	8.23936e+06	2.84069e+07	3.33813e+07	8.34113e+06	1.80384e+07	3.10984e+07	1.92085e+07	5.80839e+07	3.45717e+07	6.10433e+07	4.06444e+07	7.22209e+07	2.78602e+07	2.17042e+07	1.50954e+07	1.63651e+07	1.34281e+07	2.45057e+07	1.55003e+07	2.70413e+07	1.2172e+07	9.38599e+06	4.10541e+07	1.2868e+07	1.50003e+06	2.46883e+07	2.39419e+07	2.24431e+07	1.50317e+07	2.2103e+07
M86T53	[M+H-H2O]+	.gamma.-aminobutyric acid	0.731708	0.706269	0.0904112	86.0601	52.801	HMDB0000112	C00334	Organic acids and derivatives	Carboxylic acids and derivatives	Amino acids, peptides, and analogues	4.3434e+07	3.17287e+07	3.80576e+07	4.50232e+07	3.41109e+07	4.49829e+07	7.03336e+07	4.73052e+07	4.05141e+07	4.4282e+07	4.17774e+07	9.18318e+07	5.77453e+07	4.8836e+07	3.59068e+07	3.03381e+07	8.81395e+07	3.55666e+07	6.78379e+07	1.01581e+08	1.32013e+08	5.84042e+07	7.83788e+07	3.8693e+07	3.19003e+07	5.88493e+07	5.88937e+07	8.24903e+07	4.20591e+07	1.08548e+08	6.40958e+07	5.37822e+07	6.14254e+07	6.14459e+07	6.29758e+07
M276T480	[M+H]+	.gamma.-l-glu-.epsilon.-l-lys	0.454103	0.517423	0.0236422	276.155	479.972	HMDB0003869	C21730	Organic acids and derivatives	Carboxylic acids and derivatives	Amino acids, peptides, and analogues	3.07804e+06	8.43256e+06	6.0604e+06	5.46584e+06	3.46708e+06	3.96953e+06	5.76164e+06	1.55771e+07	7.13794e+06	9.52901e+06	7.54439e+06	1.33445e+07	1.21688e+07	1.359e+07	1.44249e+07	1.07484e+07	1.15351e+07	9.90383e+06	7.67869e+07	1.10452e+07	1.09696e+07	1.57133e+07	1.25078e+07	2.08225e+07	5.82948e+08	2.44535e+07	2.36256e+07	3.65202e+08	1.14229e+07	1.32856e+07	2.03669e+07	2.0356e+07	2.01489e+07	3.83737e+07	2.05553e+07
M214T451	[M+H]+	(-)-.alpha.-kainic acid	0.0504784	0.994541	0.938906	214.107	450.673	HMDB0001431	C12819	Organic acids and derivatives	Carboxylic acids and derivatives	Amino acids, peptides, and analogues	1.96931e+06	1.82945e+06	1.44818e+06	1.99064e+06	2.05136e+06	1.44042e+06	1.72734e+06	1.64252e+06	2.03088e+06	1.82862e+06	1.75128e+06	1.80761e+06	2.26765e+06	4.5661e+06	2.07487e+06	1.49538e+06	1.56732e+06	1.67313e+06	2.44717e+06	1.53976e+06	1.82994e+06	1.59309e+06	2.89319e+06	1.64241e+06	2.69011e+06	1.53684e+06	6.22456e+06	4.02059e+06	1.54171e+06	2.59118e+06	1.77239e+06	1.77303e+06	1.84067e+06	1.84127e+06	1.50127e+06
M161T32	[M+H-C3H8O]+	(-)-caryophyllene oxide	0.297872	1.14098	0.0706687	161.132	32.2904		C16908	Lipids and lipid-like molecules	Prenol lipids	Sesquiterpenoids	1.43398e+07	1.5023e+07	1.08537e+07	1.24786e+07	1.37034e+07	1.32987e+07	1.23181e+07	1.25455e+07	1.03194e+07	1.13411e+07	9.96452e+06	1.33612e+07	1.21752e+07	9.55443e+06	9.66318e+06	8.10488e+06	1.07978e+07	1.15159e+07	8.99265e+06	9.69113e+06	1.17979e+07	1.11219e+07	1.22078e+07	5.78743e+06	1.34966e+07	1.24733e+07	1.38564e+07	1.67408e+07	1.51715e+07	1.53101e+07	1.29148e+07	1.22579e+07	1.19716e+07	1.11759e+07	1.19669e+07
M305T382	[M-H]-	(-)-epigallocatechin	0.553312	0.353049	0.00446833	305.064	382.328	HMDB0038361	C12136	Phenylpropanoids and polyketides	Flavonoids	Flavans	2.29635e+06	5.72439e+06	2.71749e+06	1.88032e+06	2.70515e+06	5.78485e+06	6.92417e+06	1.46135e+07	7.28145e+06	8.78341e+06	6.84198e+06	1.53447e+07	3.33172e+07	4.31025e+07	2.3052e+07	1.57333e+07	1.94345e+07	3.46837e+07	4.00036e+06	8.52247e+06	6.29003e+06	1.12345e+07	5.20504e+06	7.59526e+06	1.07376e+07	3.96206e+06	5.31777e+06	1.33296e+07	7.41373e+06	1.33711e+07	1.21381e+07	1.19132e+07	1.19219e+07	1.15803e+07	1.17027e+07
M355T273	[M-H-H2O]-	(-)-hydroxymatairesinol	0.150838	0.622816	0.102707	355.141	273.202			Lignans, neolignans and related compounds	Furanoid lignans	Tetrahydrofuran lignans	637685	513052	1.02829e+06	1.14825e+06	1.48803e+06	632191	483821	1.03912e+06	1.37444e+06	1.76591e+06	1.73317e+06	2.35011e+06	1.84149e+06	3.31051e+06	3.02451e+06	878546	4.71101e+06	1.2072e+07	2.22283e+07	6.06791e+06	1.12927e+07	1.57964e+06	4.23958e+06	1.24136e+07	6.44565e+06	1.25278e+06	1.87369e+07	2.34609e+07	2.34902e+06	4.14022e+06	5.80943e+06	5.96081e+06	5.83308e+06	5.94576e+06	6.63087e+06
M377T206_3	[M+H]+	(-)-riboflavin	1.68801	1.11422	0.495555	377.146	205.698	HMDB0000244	C00255	Organoheterocyclic compounds	Pteridines and derivatives	Alloxazines and isoalloxazines	2.88456e+08	6.10199e+08	5.90512e+08	4.70468e+08	5.83822e+08	6.30373e+08	6.37766e+08	4.27809e+08	6.2856e+08	3.40799e+08	4.83519e+08	3.30023e+08	6.36424e+08	6.13896e+08	9.2835e+08	6.24433e+08	4.75789e+08	7.76087e+08	5.8149e+08	6.09335e+08	7.93797e+08	9.77721e+08	1.06261e+09	4.97465e+08	6.49114e+08	6.60682e+08	1.07969e+09	6.38827e+08	1.35909e+09	5.55118e+08	6.05533e+08	6.1814e+08	6.1047e+08	6.23621e+08	6.43633e+08
M237T267_2	[M+H]+	(.+/-.)-dropropizine	0.579117	0.169043	0.0223521	237.181	267.097			Organoheterocyclic compounds	Diazinanes	Piperazines	636956	599011	2.04e+06	5.52744e+06	182487	185805	7.14961e+06	2.82141e+06	6.7401e+06	1.27613e+07	4.41873e+06	2.03654e+07	7.57879e+07	3.84617e+07	1.01717e+08	2.54562e+07	1.77365e+07	1.68254e+07	3.19027e+08	7.79009e+07	5.40193e+06	2.68493e+07	1.56157e+07	2.49427e+07	7.02674e+07	3.0295e+06	5.26029e+07	8.32543e+07	1.09806e+07	1.282e+08	3.58345e+07	3.42377e+07	3.2495e+07	3.14051e+07	2.11249e+07
M165T30_1	[M+H-C19H38]+	(+)-.alpha.-tocopherol	0.211121	0.771092	0.0849925	165.07	30.3196	HMDB0001893	C02477	Lipids and lipid-like molecules	Prenol lipids	Quinone and hydroquinone lipids	4.30949e+06	7.31821e+06	3.80966e+06	2.75675e+06	5.21679e+06	5.55802e+06	6.12134e+06	5.53002e+06	5.37185e+06	6.87372e+06	5.83463e+06	7.83715e+06	7.1712e+06	7.59889e+06	6.43116e+06	5.17892e+06	6.14284e+06	8.04685e+06	8.21042e+06	2.48414e+06	7.14434e+06	7.97587e+06	6.93985e+06	2.66377e+06	5.06292e+06	8.59809e+06	9.66867e+06	8.876e+06	9.21007e+06	9.1476e+06	8.30531e+06	6.3285e+06	6.77575e+06	6.30073e+06	6.70785e+06
M247T447	[M+H-H2O]+	(+)-abscisic acid	0.81419	0.274787	0.000192826	247.14	447.334	HMDB0035140	C06082	Lipids and lipid-like molecules	Prenol lipids	Sesquiterpenoids	2.20252e+06	5.19609e+06	4.22152e+06	6.49217e+06	5.00019e+06	4.75284e+06	1.08772e+07	2.40416e+07	1.44498e+07	1.67544e+07	1.35597e+07	2.17243e+07	1.92831e+07	1.4444e+07	1.66084e+07	1.73191e+07	1.83164e+07	1.54242e+07	4.3008e+08	2.90878e+07	1.28255e+08	4.37626e+07	7.61229e+07	1.091e+08	3.64632e+08	9.54758e+07	1.74919e+08	9.27851e+08	7.52115e+07	2.97268e+07	5.35463e+07	5.59806e+07	5.27542e+07	5.41055e+07	5.41003e+07
M291T505	[M+H]+	(+)-catechin	0.0756152	0.919689	0.72751	291.087	505.325	HMDB0002780	C06562	Phenylpropanoids and polyketides	Flavonoids	Flavans	6.46957e+06	5.28178e+06	5.19742e+06	2.73381e+06	4.27366e+06	2.79175e+06	2.41239e+06	2.2983e+06	5.75404e+06	4.91697e+06	8.08808e+06	5.61395e+06	6.67458e+06	7.34715e+06	1.20657e+07	5.34043e+06	6.51892e+06	5.81042e+06	6.74346e+06	9.91626e+06	9.25586e+06	6.51445e+06	7.17132e+06	5.3802e+06	5.18485e+06	1.1254e+07	8.41059e+06	1.14376e+07	6.14273e+06	7.0448e+06	7.24584e+06	6.6158e+06	6.61847e+06	7.04768e+06	5.54008e+06
M275T280	[M+H]+	(+)-chlorpheniramine	0.368395	0.226943	0.0146485	275.125	279.562	HMDB0001944	C06946	Organoheterocyclic compounds	Pyridines and derivatives	Pheniramines	412847	825037	1.04139e+06	1.19158e+06	1.4022e+06	976756	3.20718e+06	9.72873e+06	2.3839e+06	3.31738e+06	2.79528e+06	4.34402e+06	4.43486e+06	7.06462e+06	3.78039e+06	8.85975e+06	2.36192e+06	4.15377e+06	6.56967e+06	1.71967e+06	7.36711e+06	7.31755e+06	4.04816e+06	4.95177e+06	4.11201e+07	3.67333e+07	1.29216e+07	5.56967e+06	1.54712e+07	6.29264e+06	7.36562e+06	7.64505e+06	7.80836e+06	8.60861e+06	1.13064e+07
M429T57	[M-H]-	(1-acetyloxy-3-hydroxy-6,8a-dimethyl-7-oxo-3-propan-2-yl-2,3a,4,8-tetrahydro-1h-azulen-4-yl) 4-hydroxybenzoate	0.195681	0.852308	0.416548	429.195	56.7315			Lipids and lipid-like molecules	Prenol lipids	Sesquiterpenoids	3.02653e+06	6.21698e+06	5.09012e+06	1.1308e+07	8.46019e+06	9.11413e+06	1.06205e+07	6.45187e+06	1.06584e+07	7.95731e+06	9.0095e+06	6.00699e+06	3.24382e+07	1.16689e+07	8.30024e+06	5.21249e+07	2.01733e+07	1.05374e+07	1.70639e+08	1.79821e+08	1.17888e+08	6.04565e+07	7.47684e+07	1.07259e+08	1.19439e+09	8.66233e+08	2.52779e+09	3.88874e+09	1.78909e+09	5.06293e+08	2.55694e+08	2.59894e+08	2.5566e+08	2.55636e+08	2.9609e+08
M747T137	[M-H]-	(2-aminoethoxy)[2-[docosa-4.7.10.13.16.19-hexaenoyloxy]-3-[hexadec-1-en-1-yloxy]propoxy]phosphinic acid	1.92639	1.16742	0.689367	746.514	136.823	HMDB0005780		Lipids and lipid-like molecules	Glycerophospholipids	Glycerophosphoethanolamines	4.67808e+08	1.34776e+09	2.15254e+08	2.15051e+08	4.96257e+08	4.93882e+08	4.65338e+08	2.16499e+08	3.80588e+08	4.86135e+08	8.04867e+08	4.18511e+08	6.59453e+08	8.7357e+08	1.21318e+09	4.34108e+08	9.90396e+08	8.51692e+08	4.69072e+08	1.35397e+08	4.67603e+08	4.98225e+08	6.82291e+08	1.26863e+08	1.19825e+08	7.87818e+08	1.13587e+08	1.67184e+08	2.95599e+08	2.84134e+08	4.96326e+08	4.73875e+08	4.62796e+08	4.58967e+08	4.39862e+08
M773T136	[M-H]-	(2-aminoethoxy)[2-[docosa-4.7.10.13.16.19-hexaenoyloxy]-3-[octadeca-1.9-dien-1-yloxy]propoxy]phosphinic acid	1.35016	1.30154	0.49597	772.529	135.51	HMDB0011460		Lipids and lipid-like molecules	Glycerophospholipids	Glycerophosphoethanolamines	2.11056e+08	5.53402e+08	8.86482e+07	8.54183e+07	2.15991e+08	2.12056e+08	1.58609e+08	7.78751e+07	1.77068e+08	1.9383e+08	2.78995e+08	1.63584e+08	2.54709e+08	3.54983e+08	5.11581e+08	2.83523e+08	3.4099e+08	2.869e+08	2.01622e+08	5.65422e+07	1.57531e+08	2.89286e+08	3.08071e+08	6.7473e+07	5.73773e+07	3.74827e+08	3.4563e+07	6.73418e+07	1.26159e+08	1.3641e+08	2.05104e+08	1.94155e+08	1.97045e+08	1.98631e+08	1.79487e+08
M699T141	[M-H]-	(2-aminoethoxy)[2-[hexadec-9-enoyloxy]-3-[octadeca-1.11-dien-1-yloxy]propoxy]phosphinic acid	0.330432	1.01724	0.947232	698.514	140.618	HMDB0011405		Lipids and lipid-like molecules	Glycerophospholipids	Glycerophosphoethanolamines	4.04364e+07	7.3026e+07	2.89552e+07	1.91848e+07	5.22773e+07	4.68324e+07	5.1664e+07	1.72062e+07	2.22665e+07	5.32182e+07	6.45771e+07	4.73628e+07	6.15659e+07	7.89017e+07	1.31292e+08	5.48451e+07	1.10066e+08	9.83223e+07	6.31692e+07	3.22087e+07	7.10272e+07	5.62467e+07	9.99106e+07	2.19853e+07	3.03761e+07	1.69679e+08	4.47689e+07	1.93261e+07	5.83731e+07	5.69463e+07	5.53633e+07	5.64223e+07	5.33398e+07	5.56305e+07	5.01849e+07
M765T35	[M-H]-	(2-aminoethoxy)[2-[icosa-5.8.11.14-tetraenoyloxy]-3-[octadec-11-enoyloxy]propoxy]phosphinic acid	0.515451	1.06725	0.677065	764.524	35.4965	HMDB0009036		Lipids and lipid-like molecules	Glycerophospholipids	Glycerophosphoethanolamines	1.48549e+08	1.79095e+08	1.33403e+08	1.13861e+08	1.99652e+08	1.49182e+08	8.94476e+07	1.37405e+08	1.97364e+08	1.47061e+08	1.95345e+08	9.89099e+07	1.76853e+08	1.45449e+08	2.58098e+08	2.06209e+08	1.05755e+08	1.54649e+08	2.49429e+08	1.05418e+08	1.51272e+08	3.29165e+08	1.84467e+08	1.3428e+08	2.79456e+08	1.96128e+08	6.88474e+07	1.51034e+08	1.69824e+08	1.7253e+08	1.59159e+08	1.52507e+08	1.59121e+08	1.59148e+08	1.59157e+08
M727T103	[M-H]-	(2-aminoethoxy)[2-[octadec-9-enoyloxy]-3-[octadeca-1.11-dien-1-yloxy]propoxy]phosphinic acid	0.412972	1.33164	0.261966	726.545	102.514	HMDB0011408		Lipids and lipid-like molecules	Glycerophospholipids	Glycerophosphoethanolamines	2.80013e+07	3.7141e+07	1.3407e+07	1.16693e+07	2.47718e+07	1.40128e+07	1.66653e+07	9.58312e+06	1.27577e+07	1.95367e+07	2.11947e+07	1.71381e+07	2.55562e+07	2.59178e+07	5.76951e+07	1.77519e+07	4.82877e+07	3.20455e+07	2.19212e+07	1.21391e+07	2.01961e+07	1.78653e+07	3.27689e+07	3.45885e+06	1.51816e+07	6.20224e+07	1.73949e+07	1.35355e+07	3.23211e+07	1.8989e+07	2.5897e+07	2.59717e+07	2.46579e+07	2.60431e+07	1.71321e+07
M672T143	[M-H]-	(2-aminoethoxy)[3-[hexadec-1-en-1-yloxy]-2-[hexadec-9-enoyloxy]propoxy]phosphinic acid	0.185501	1.0159	0.962595	672.498	142.87	HMDB0011339		Lipids and lipid-like molecules	Glycerophospholipids	Glycerophosphoethanolamines	2.45207e+07	2.72155e+07	8.52591e+06	4.46249e+06	1.57911e+07	2.05545e+07	2.25875e+07	4.29228e+06	3.30332e+06	2.11411e+07	2.48019e+07	2.33625e+07	1.70164e+07	3.15223e+07	4.71274e+07	1.21874e+07	4.91737e+07	3.35497e+07	2.14066e+07	7.19218e+06	2.1712e+07	1.62245e+07	2.8821e+07	4.73231e+06	4.60916e+06	3.55786e+07	1.09616e+07	1.78498e+07	1.87362e+07	1.87133e+07	1.77191e+07	1.75595e+07	1.78228e+07	1.67755e+07	1.29962e+07
M723T138	[M-H]-	(2-aminoethoxy)[3-[hexadec-1-en-1-yloxy]-2-[icosa-5.8.11.14-tetraenoyloxy]propoxy]phosphinic acid	0.316569	0.934854	0.776074	722.515	138.172	HMDB0011352		Lipids and lipid-like molecules	Glycerophospholipids	Glycerophosphoethanolamines	4.94876e+07	6.94107e+07	2.05309e+07	1.36962e+07	5.07402e+07	3.75325e+07	3.91827e+07	3.18589e+07	3.34714e+07	5.49997e+07	5.82933e+07	4.0414e+07	5.54121e+07	5.77689e+07	1.25845e+08	5.4566e+07	1.14202e+08	7.56895e+07	8.38255e+07	2.71196e+07	6.55358e+07	7.37847e+07	8.39906e+07	2.38372e+07	6.02813e+07	1.4388e+08	4.97866e+07	6.74842e+07	6.50681e+07	5.25225e+07	6.27671e+07	5.39295e+07	5.57886e+07	5.39217e+07	5.35694e+07
M219T653	[M-H]-	(2,4-dichlorophenoxy)acetic acid	0.118117	1.12176	0.696251	218.976	653.458	HMDB0041797	C03664	Benzenoids	Benzene and substituted derivatives	Phenoxyacetic acid derivatives	8.7793e+06	4.07263e+06	4.52654e+06	2.55095e+06	5.05168e+06	1.28219e+07	4.10397e+06	5.29076e+06	4.93623e+06	4.04819e+06	7.02339e+06	8.29728e+06	3.59667e+06	4.62053e+06	6.78535e+06	3.28748e+06	3.8292e+06	4.03918e+06	571365	1.83174e+07	3.69441e+06	3.02955e+06	1.58433e+07	6.75472e+06	1.14019e+07	3.23304e+06	1.02245e+07	7.05343e+06	6.48349e+06	3.78792e+06	5.23265e+06	6.13845e+06	5.36244e+06	8.00866e+06	5.14759e+06
M95T575	[M+H-H2O]+	(2e,4e)-hexa-2,4-dienoic acid	0.226297	1.02763	0.806628	95.0605	575.019	HMDB0029581		Lipids and lipid-like molecules	Fatty Acyls	Fatty acids and conjugates	2.32563e+07	2.97279e+07	2.47254e+07	2.61374e+07	2.2615e+07	2.55701e+07	2.91505e+07	2.34557e+07	2.64022e+07	2.90353e+07	1.28741e+07	2.70266e+07	2.7762e+07	2.68897e+07	2.49696e+07	2.19043e+07	2.42549e+07	2.4862e+07	2.70418e+07	2.32234e+07	2.00527e+07	2.22079e+07	2.39983e+07	1.85644e+07	2.08073e+07	1.6983e+07	2.01668e+07	2.38463e+07	1.9892e+07	2.68818e+07	2.3576e+07	2.36093e+07	2.35961e+07	1.00735e+07	2.2214e+07
M425T26	[M-H]-	(2e,6e,10e)-13-[(2r)-6-hydroxy-2,8-dimethyl-3,4-dihydrochromen-2-yl]-2,6,10-trimethyltrideca-2,6,10-trienoic acid	0.668959	0.957499	0.496554	425.258	25.9793			Lipids and lipid-like molecules	Prenol lipids	Quinone and hydroquinone lipids	1.62676e+08	2.26506e+08	2.3359e+08	2.53877e+08	2.46348e+08	2.33325e+08	2.40226e+08	2.35344e+08	2.12135e+08	2.42408e+08	2.46486e+08	2.39927e+08	2.32711e+08	2.18053e+08	2.14893e+08	2.23118e+08	2.2423e+08	2.44203e+08	2.4218e+08	2.05821e+08	2.32525e+08	2.30303e+08	2.26075e+08	1.35106e+08	1.55024e+08	2.1477e+08	2.54073e+08	2.53221e+08	2.39336e+08	2.3445e+08	2.34408e+08	2.41696e+08	2.40609e+08	2.42885e+08	2.42848e+08
M439T419	[M+Na]+	(2r,3s,4s,5r,6r)-5-[(2s,3r,4r)-3,4-dihydroxy-4-(hydroxymethyl)oxolan-2-yl]oxy-2-(hydroxymethyl)-6-(2-phenylethoxy)oxane-3,4-diol	0.130714	0.831624	0.369773	439.142	418.851			Organic oxygen compounds	Organooxygen compounds	Carbohydrates and carbohydrate conjugates	2.17731e+06	6.08932e+06	2.73521e+06	2.56596e+06	3.25563e+06	4.87699e+06	4.40502e+06	5.14698e+06	2.52376e+06	5.49325e+06	3.50204e+06	5.02299e+06	4.05434e+06	3.75135e+06	2.5101e+06	4.94856e+06	4.99883e+06	3.86162e+06	5.92146e+06	2.09554e+06	3.25708e+06	6.30809e+06	2.32052e+06	5.10238e+06	5.7284e+06	6.867e+06	4.01895e+06	2.99603e+06	6.16016e+06	3.38431e+06	4.64361e+06	4.65395e+06	4.44142e+06	4.39791e+06	5.08933e+06
M593T429	[M-H]-	(2r,3s,4s,5r,6r)-6-[1,7-bis(4-hydroxyphenyl)heptan-3-yloxy]-5-[(2s,3r,4r)-3,4-dihydroxy-4-(hydroxymethyl)oxolan-2-yl]oxy-2-(hydroxymethyl)oxane-3,4-diol	0.150174	1.12646	0.60486	593.243	428.845			Phenylpropanoids and polyketides	Diarylheptanoids	Linear diarylheptanoids	1.21782e+06	3.01703e+06	1.73422e+06	1.96209e+06	1.99184e+06	3.06398e+06	2.75555e+06	1.40618e+06	1.98084e+06	1.2574e+06	3.08237e+06	1.04669e+06	720879	1.12755e+06	1.38716e+06	2.28659e+06	509846	966168	831985	1.40528e+06	1.03475e+06	74931.7	1.10354e+06	1.12644e+06	163865	1.03475e+06	594224	96908.8	832289	1.12644e+06	1.45956e+06	1.3015e+06	1.30302e+06	1.28572e+06	1.33391e+06
M395T160	[M-H]-	(2z)-2-[(e)-6-(hydroxymethyl)-2,4,8,10-tetramethyldodec-2-enylidene]-4-methylpentanedioic acid	0.196659	0.822592	0.411459	395.292	159.999			Lipids and lipid-like molecules	Prenol lipids	Diterpenoids	3.60084e+06	5.44268e+06	6.65746e+06	5.42239e+06	7.47304e+06	5.22907e+06	4.54533e+06	7.01867e+06	6.90919e+06	7.76689e+06	1.21668e+07	2.71371e+06	9.88401e+06	9.98407e+06	1.22987e+07	2.08607e+07	1.37311e+07	1.34037e+07	8.16043e+06	2.94614e+06	2.59891e+06	6.32477e+06	7.60035e+06	3.91375e+06	2.81644e+06	5.28977e+06	7.78214e+06	5.48249e+06	4.31592e+06	3.15117e+06	9.45506e+06	7.41502e+06	6.9995e+06	6.98732e+06	6.97037e+06
M109T32	[M+H-C7H14O]+	(cis+trans)-nerodilol	0.180412	1.00646	0.924011	109.101	32.3092		C09704	Lipids and lipid-like molecules	Prenol lipids	Sesquiterpenoids	3.75036e+07	4.19543e+07	4.02561e+07	3.41453e+07	4.41638e+07	3.97347e+07	4.47653e+07	3.10895e+07	4.43769e+07	3.85763e+07	3.57398e+07	4.16838e+07	3.24589e+07	2.91208e+07	3.10447e+07	2.92281e+07	3.15062e+07	3.20909e+07	1.62783e+07	2.40823e+07	3.66244e+07	3.71842e+07	3.139e+07	2.43923e+07	2.12269e+07	3.01493e+07	2.70802e+07	2.47523e+07	3.03579e+07	3.13665e+07	3.39495e+07	3.39443e+07	3.33038e+07	3.395e+07	3.19277e+07
M362T65	[M+H]+	(r)-(+)-arachidonyl-1'-hydroxy-2'-propylamide	0.148666	0.980429	0.789049	362.326	64.6489			Lipids and lipid-like molecules	Fatty Acyls	Fatty amides	1.6631e+07	2.46259e+07	2.15892e+07	2.52461e+07	2.29106e+07	2.39377e+07	2.10624e+07	2.67436e+07	2.38563e+07	2.3793e+07	1.96616e+07	2.25172e+07	1.66363e+07	1.18215e+07	1.59699e+07	2.87962e+07	2.68373e+07	2.05821e+07	2.51115e+07	2.07548e+07	1.73273e+07	2.81348e+07	1.76367e+07	1.73887e+07	7.91879e+07	2.83665e+07	5.80516e+07	5.57856e+07	2.87976e+07	7.38914e+07	2.66422e+07	2.90438e+07	3.14282e+07	2.78457e+07	3.00366e+07
M481T31	[3M+H]+	(r)-aminocarnitine	0.724496	1.14421	0.00390608	481.35	31.0261			Organic acids and derivatives	Carboxylic acids and derivatives	Amino acids, peptides, and analogues	7.04631e+07	7.12832e+07	7.11376e+07	7.24779e+07	7.72067e+07	6.87555e+07	7.01783e+07	5.59949e+07	6.33109e+07	6.53928e+07	5.77544e+07	6.43315e+07	6.67265e+07	6.21842e+07	5.57808e+07	6.11399e+07	5.72378e+07	5.81638e+07	4.46356e+07	5.06435e+07	6.62575e+07	5.28493e+07	5.92608e+07	5.51681e+08	1.08347e+08	4.0896e+07	5.59921e+07	4.43908e+07	4.67699e+07	5.3453e+07	5.39861e+07	5.6803e+07	5.70627e+07	5.6825e+07	5.11502e+07
M102T464	(M-H)-	(S)-2-aminobutyric acid	0.744095	0.345212	0.01692	102.056	463.641	HMDB0000452	C02356	Organic acids and derivatives	Carboxylic acids and derivatives	"Amino acids, peptides, and analogues"	4.37321e+06	6.74401e+06	7.58029e+06	8.19775e+06	7.09131e+06	7.06153e+06	1.00003e+07	1.06474e+07	3.0184e+07	2.74697e+07	8.86845e+06	3.17371e+07	5.67804e+06	9.41818e+06	6.58077e+06	7.47947e+06	4.458e+06	3.85637e+06	9.42753e+06	3.58697e+06	2.89574e+06	3.01108e+06	3.63896e+06	3.17602e+06	1.10024e+07	3.02707e+06	3.24259e+06	1.1865e+07	2.82128e+06	3.51721e+06	6.21686e+06	6.9253e+06	6.04888e+06	6.0427e+06	6.04956e+06
M329T162	[M-H]-	(z)-5,8,11-trihydroxyoctadec-9-enoic acid	0.518162	1.15827	0.56835	329.248	162.435			Lipids and lipid-like molecules	Fatty Acyls	Fatty acids and conjugates	5.07442e+07	5.68334e+07	7.18513e+07	7.53082e+07	3.53041e+07	6.73906e+07	1.03363e+08	2.17269e+07	5.83941e+07	2.06224e+07	5.26244e+07	5.18613e+07	6.14848e+07	5.99177e+07	6.32418e+07	4.81228e+07	2.76067e+07	5.72545e+07	4.91054e+07	1.64706e+07	4.65757e+07	1.25331e+07	1.21607e+07	4.71548e+07	4.11437e+07	4.85985e+07	2.61408e+07	8.75403e+06	3.57604e+07	4.6834e+07	4.07536e+07	4.68928e+07	3.81018e+07	3.90601e+07	3.90268e+07
M247T32	[M+H-2H2O]+	(z)-6-octadecenoic acid	0.295372	0.958824	0.400156	247.242	31.7121		C08363	Lipids and lipid-like molecules	Fatty Acyls	Fatty acids and conjugates	4.30447e+07	4.7586e+07	5.154e+07	4.86042e+07	4.56786e+07	4.3988e+07	4.53696e+07	4.4254e+07	4.85754e+07	4.94883e+07	4.74949e+07	5.73024e+07	5.01715e+07	3.81739e+07	3.69202e+07	2.53968e+07	4.828e+07	4.77043e+07	2.95877e+07	5.00289e+07	5.65238e+07	4.74152e+07	4.46414e+07	3.08508e+07	4.14969e+07	3.72575e+07	3.77435e+07	4.42454e+07	4.29837e+07	5.7092e+07	4.82827e+07	4.86463e+07	4.8273e+07	4.72135e+07	4.66214e+07
M325T640	[M-H]-	[(4e)-7-acetyloxy-6-hydroxy-2-methyl-10-oxo-2,3,6,7,8,9-hexahydrooxecin-3-yl] (e)-but-2-enoate	0.212436	0.813866	0.374551	325.141	640.162			Organic acids and derivatives	Carboxylic acids and derivatives	Tricarboxylic acids and derivatives	7.74777e+06	6.65646e+06	3.21715e+06	5.8344e+06	3.44568e+06	368028	5.96689e+06	5.45087e+06	6.08444e+06	5.04896e+06	5.47405e+06	5.48094e+06	7.04014e+06	6.30341e+06	6.12408e+06	4.8984e+06	1.21122e+07	4.06518e+06	6.19441e+06	8.82157e+06	5.90912e+06	6.24598e+06	6.26917e+06	5.20888e+06	5.29124e+06	6.29969e+06	6.05314e+06	4.31534e+06	4.99284e+06	6.97506e+06	5.0345e+06	5.87042e+06	5.83377e+06	5.60574e+06	5.84595e+06
M547T298	[M+Na]+	[4a,7-dihydroxy-7-methyl-1-[3,4,5-trihydroxy-6-(hydroxymethyl)oxan-2-yl]oxy-1,5,6,7a-tetrahydrocyclopenta[c]pyran-5-yl] (e)-3-(4-methoxyphenyl)prop-2-enoate	0.116959	0.801001	0.406722	547.174	298.135			Lipids and lipid-like molecules	Prenol lipids	Terpene glycosides	2.94033e+06	1.85e+06	604383	1.03353e+06	1.28096e+06	1.55348e+06	1.30983e+06	1.7353e+06	1.19005e+06	2.97679e+06	1.70706e+06	2.64483e+06	1.64067e+06	2.14025e+06	1.77914e+06	2.8617e+06	1.44982e+06	629231	1.23276e+06	1.06379e+06	475313	1.51581e+06	1.36297e+06	532579	478187	1.35753e+06	325852	1.86529e+06	206962	459135	2.46815e+06	2.0662e+06	1.80194e+06	1.75866e+06	1.60284e+06
M293T70	[M-H]-	[6]-gingerol	0.280024	1.03657	0.752065	293.176	69.5293		C10462	Benzenoids	Phenols	Methoxyphenols	7.09004e+07	8.60528e+07	8.86417e+07	7.38354e+07	1.14217e+08	7.33422e+07	6.02085e+07	1.05876e+08	8.36282e+07	8.32575e+07	8.59292e+07	7.02033e+07	7.86256e+07	1.03473e+08	1.06194e+08	1.02384e+08	1.3266e+08	6.14504e+07	7.27912e+07	7.84702e+07	5.13992e+07	7.22358e+07	7.18696e+07	3.99527e+07	3.79065e+07	5.19906e+07	1.09074e+08	1.23308e+08	1.38014e+08	6.47561e+07	6.74558e+07	1.10816e+08	7.31641e+07	8.25711e+07	7.3133e+07
M194T299	[M+H]+	1-(1',3'-benzodioxol-5'-yl)-2-butanamine	0.23006	1.20215	0.470542	194.129	298.748						1.03772e+07	9.2071e+06	1.31569e+07	1.02887e+07	1.00025e+07	9.95644e+06	4.73089e+06	7.03095e+06	1.53977e+06	1.6072e+07	1.44207e+07	8.60255e+06	2.82692e+07	3.39777e+07	2.73242e+07	5.24076e+07	5.01442e+07	1.42812e+08	1.12699e+08	6.88247e+07	1.51085e+08	1.42087e+08	1.62795e+08	2.02136e+08	1.12497e+08	9.24589e+07	1.38304e+08	2.35733e+07	9.69621e+07	2.35499e+07	3.92082e+07	4.00743e+07	4.02794e+07	4.02562e+07	8.3392e+06
M480T157	[M+H]+	1-(1z-hexadecenyl)-sn-glycero-3-phosphocholine	1.3145	0.768607	0.579199	480.344	156.928	HMDB0010407		Lipids and lipid-like molecules	Glycerophospholipids	Glycerophosphocholines	1.48303e+08	6.30105e+08	1.66198e+08	2.35966e+08	2.24542e+08	2.52001e+08	9.63901e+08	1.61834e+08	1.45552e+08	2.76915e+08	2.34538e+08	3.73259e+08	1.74519e+08	4.90621e+08	1.22134e+08	1.61952e+08	2.79926e+08	1.92359e+08	5.32931e+08	4.68768e+08	5.21681e+08	3.93362e+08	1.18136e+09	3.74545e+08	9.2589e+08	4.82325e+08	1.37523e+09	5.40319e+08	6.67491e+08	6.16355e+08	3.37657e+08	3.65029e+08	3.65236e+08	3.54907e+08	3.6497e+08
M819T36	[M+H]+	1-(1z-octadecenyl)-2-(4z,7z,10z,13z,16z,19z-docosahexaenoyl)-sn-glycero-3-phosphocholine	0.189647	1.05953	0.78652	818.604	35.6041	HMDB0011262		Lipids and lipid-like molecules	Glycerophospholipids	Glycerophosphocholines	2.55769e+07	2.68888e+07	1.52369e+07	3.01303e+07	1.30299e+07	1.79602e+07	1.45811e+07	1.72872e+07	9.32568e+06	3.09391e+07	2.64427e+07	2.30089e+07	2.01718e+07	8.51958e+07	1.65186e+07	1.66064e+07	1.87841e+07	5.94249e+07	4.56204e+07	2.62597e+07	8.84754e+06	1.71907e+07	2.77785e+07	9.53177e+06	1.57922e+07	1.55631e+07	3.58005e+07	3.6203e+07	1.11429e+07	2.40525e+07	2.34784e+07	2.2356e+07	2.35182e+07	2.34812e+07	1.95989e+07
M775T137	[M-H]-	1-(1z-octadecenyl)-2-(4z,7z,10z,13z,16z,19z-docosahexaenoyl)-sn-glycero-3-phosphoethanolamine	1.04235	1.14241	0.645996	774.544	136.752						1.72249e+08	4.31153e+08	1.08352e+08	2.04522e+08	1.90886e+08	1.65758e+08	1.68265e+08	1.08086e+08	1.68483e+08	1.57841e+08	3.37496e+08	1.74074e+08	2.31102e+08	3.12036e+08	4.33335e+08	4.1287e+08	3.71926e+08	2.47068e+08	1.91224e+08	7.47251e+07	1.79481e+08	2.85114e+08	2.90904e+08	7.33991e+07	2.56364e+08	4.84793e+08	7.92972e+07	1.55568e+08	1.51992e+08	1.60011e+08	2.09631e+08	2.09182e+08	2.19986e+08	1.98419e+08	1.97244e+08
M795T133	[M+H]+	1-(1z-octadecenyl)-2-(5z,8z,11z,14z-eicosatetraenoyl)-sn-glycero-3-phosphocholine	0.488627	0.929973	0.343508	794.606	132.748	HMDB0011253		Lipids and lipid-like molecules	Glycerophospholipids	Glycerophosphocholines	1.69508e+08	2.01661e+08	1.8581e+08	1.96984e+08	2.04648e+08	1.68703e+08	2.04611e+08	1.94958e+08	1.47439e+08	2.41525e+08	2.15077e+08	2.08591e+08	2.17405e+08	1.97903e+08	2.19333e+08	2.55689e+08	2.5632e+08	1.97207e+08	3.69069e+08	2.13802e+08	2.52864e+08	2.25602e+08	2.22818e+08	1.41601e+08	4.26268e+08	2.61979e+08	3.55276e+08	3.99598e+08	2.30156e+08	2.38879e+08	2.43894e+08	2.42304e+08	2.41936e+08	2.39559e+08	2.38952e+08
M773T31	[M+H]+	1-(1z-octadecenyl)-2-(9z-octadecenoyl)-sn-glycero-3-phosphocholine	0.258337	0.990469	0.954223	772.628	30.5882	HMDB0011243		Lipids and lipid-like molecules	Glycerophospholipids	Glycerophosphocholines	1.03927e+07	2.31715e+07	2.85955e+07	1.99934e+07	2.75162e+07	2.02824e+07	2.02811e+07	1.90358e+07	2.28455e+07	3.27543e+07	1.71205e+07	1.9165e+07	2.18458e+07	2.13858e+07	2.13179e+07	2.7474e+07	3.52165e+07	1.9071e+07	3.99941e+07	1.61683e+07	2.23068e+07	2.16781e+07	1.85915e+07	1.71065e+07	4.16906e+07	4.95169e+07	2.12618e+07	2.02121e+07	2.31812e+07	2.09723e+07	2.16158e+07	2.12067e+07	2.20435e+07	2.17762e+07	2.16156e+07
M729T104	[M-H]-	1-(1z-octadecenyl)-2-(9z-octadecenoyl)-sn-glycero-3-phosphoethanolamine	0.253275	1.2271	0.337045	728.56	103.65	HMDB0011375		Lipids and lipid-like molecules	Glycerophospholipids	Glycerophosphoethanolamines	1.7441e+07	1.47519e+07	8.50119e+06	7.60442e+06	1.64338e+07	1.59807e+07	9.72985e+06	7.16622e+06	6.66923e+06	1.51087e+07	1.71782e+07	9.92331e+06	1.70041e+07	1.84408e+07	4.10227e+07	1.33648e+07	3.67135e+07	2.3927e+07	2.37517e+07	9.33988e+06	1.20977e+07	1.10979e+07	2.67728e+07	681987	2.33246e+07	5.19334e+07	1.82623e+07	9.82168e+06	7.96226e+06	1.53315e+07	1.75209e+07	1.7514e+07	1.67037e+07	1.75964e+07	1.31787e+07
M508T187_2	[M+H]+	1-(1z-octadecenyl)-sn-glycero-3-phosphocholine	1.12019	0.841319	0.175273	508.376	187.313	HMDB0013122		Lipids and lipid-like molecules	Glycerophospholipids	Glycerophosphocholines	1.66396e+08	2.15273e+08	1.81811e+08	2.41301e+08	2.21223e+08	1.76436e+08	1.86683e+08	2.3348e+08	1.64659e+08	3.1824e+08	2.64639e+08	2.61532e+08	3.64991e+08	3.36254e+08	3.39218e+08	3.05916e+08	4.08846e+08	3.77013e+08	3.79409e+08	4.62222e+08	3.38757e+08	2.99274e+08	4.33426e+08	2.88442e+08	5.60303e+08	3.62279e+08	9.26146e+08	3.56512e+08	4.50324e+08	4.12124e+08	3.25766e+08	3.30134e+08	3.2747e+08	3.33783e+08	3.30107e+08
M178T53	[M-H]-	1-(3-pyridyl)-1-butanone-4-carboxylic acid	0.715972	0.205798	0.00999748	178.051	53.1044	HMDB0000992	C19569	Organic acids and derivatives	Keto acids and derivatives	Gamma-keto acids and derivatives	1.53128e+06	1.92302e+06	3.20321e+06	6.30115e+06	3.43313e+06	943616	7.84858e+06	1.18459e+07	1.90818e+07	7.43963e+06	9.23299e+06	2.8786e+07	4.10638e+07	2.69989e+08	2.15056e+07	1.3945e+08	1.34234e+07	3.03874e+07	1.18051e+08	7.8207e+08	7.01133e+08	3.22992e+08	2.32899e+08	4.81023e+08	3.38808e+08	3.69877e+08	2.48394e+08	2.35555e+08	3.85352e+08	4.39468e+08	3.46617e+08	3.25014e+08	2.95933e+08	2.9533e+08	2.95294e+08
M457T231	[M-H]-	1-(5z,8z,11z,14z-eicosatetraenoyl)-sn-glycero-3-phosphate	0.850717	0.487538	0.0171517	457.236	230.952			Lipids and lipid-like molecules	Glycerophospholipids	Glycerophosphates	8.89558e+06	1.0717e+07	2.16397e+07	2.31324e+07	2.01103e+07	1.49189e+07	1.45214e+07	3.73988e+07	5.1806e+07	2.14561e+07	3.63995e+07	4.23281e+07	1.75917e+07	1.83335e+08	3.74891e+07	9.99142e+07	1.56086e+07	3.31089e+07	7.1836e+06	6.10808e+06	5.79461e+06	2.25219e+07	2.38671e+07	3.18941e+07	2.49721e+06	8.22772e+06	1.04229e+06	3.1345e+06	3.69977e+06	8.59834e+06	1.9177e+07	1.91422e+07	1.92238e+07	2.49211e+07	1.92436e+07
M544T232	[M-H]-	1-(5z,8z,11z,14z-eicosatetraenoyl)-sn-glycero-3-phosphoserine	0.0887307	0.968327	0.931883	544.269	232.12						874238	1.56557e+06	3.16707e+06	1.19477e+06	1.82761e+06	1.52085e+06	1.89423e+06	1.3132e+06	1.76639e+06	775647	4.22089e+06	511735	3.48899e+06	6.44153e+06	4.60693e+06	4.83802e+06	3.53961e+06	3.80109e+06	1.00545e+07	2.44461e+06	3.39536e+06	3.82787e+06	4.29514e+06	3.69392e+06	1.25588e+07	1.43744e+07	2.90787e+06	9.56279e+06	1.23046e+07	5.95716e+06	4.41989e+06	4.9435e+06	4.63626e+06	5.12324e+06	4.81619e+06
M181T128	[M+H]+	1-(p-fluorophenyl)piperazine	0.429333	0.483662	0.206992	181.108	127.937			Organoheterocyclic compounds	Diazinanes	Piperazines	3.35688e+06	2.59016e+07	4.37407e+06	3.48406e+06	469947	525529	7.99069e+06	8.52077e+06	1.13089e+07	1.34727e+07	9.49167e+06	2.80142e+07	3.70481e+07	2.72693e+07	3.4859e+07	4.84566e+07	4.8972e+07	3.40848e+07	7.48204e+07	4.64003e+07	8.63154e+07	3.579e+07	5.92755e+07	4.51735e+07	6.66764e+07	6.93075e+07	5.8241e+07	7.7407e+07	8.33141e+07	7.29547e+07	4.25433e+07	4.177e+07	4.25569e+07	4.03147e+07	4.33129e+07
M516T264	[M-H+2Na]+	1-[(4-chlorophenyl)methyl]-3-[(1,1-dimethylethyl)thio]-.alpha.,.alpha.- dimethyl-5-(1-methylethyl)-1h-indole-2-propanoic acid	0.472545	0.213718	0.000215346	516.19	264.195			Organoheterocyclic compounds	Indoles and derivatives	N-alkylindoles	1.22312e+06	1.64916e+06	831705	1.06929e+06	917929	991061	3.79504e+06	5.79225e+06	3.53918e+06	6.89709e+06	3.73996e+06	7.50324e+06	6.51721e+06	2.93751e+06	4.82325e+06	2.94899e+06	3.81565e+06	5.3312e+06	4.48728e+06	951137	3.51605e+06	610199	314181	4.06773e+06	1.21198e+06	3.69564e+06	277871	3.10529e+06	329946	1.45677e+06	5.34604e+06	5.20436e+06	4.44016e+06	5.03824e+06	5.03519e+06
M519T459	[M-H]-	1-[4,5-dihydroxy-6-(hydroxymethyl)-3-[(e)-3-(4-hydroxyphenyl)prop-2-enoyl]oxyoxan-2-yl]oxy-6-hydroxy-7-methylidene-4a,5,6,7a-tetrahydro-1h-cyclopenta[c]pyran-4-carboxylic acid	0.216684	2.03298	0.0924702	519.157	459.498			Phenylpropanoids and polyketides	Cinnamic acids and derivatives	Hydroxycinnamic acids and derivatives	1.31988e+06	1.92457e+06	1.45199e+06	3.73141e+06	2.92674e+06	970388	970897	1.2431e+06	34498.5	1.5472e+06	26701.2	2.24011e+06	833092	32881.1	1.01235e+07	410587	31322.6	162005	4.89534e+07	167905	395089	2.51613e+06	35969.4	2.53063e+06	6.2815e+07	37373.5	235335	1.41376e+07	48617.4	51453.4	3.9952e+06	5.55035e+06	4.01289e+06	4.05012e+06	4.51672e+06
M143T274	[M+H]+	1-acetyl-3-piperidinamine	0.634902	0.295117	0.000141367	143.118	273.523			Organoheterocyclic compounds	Piperidines	N-acylpiperidines	3.13474e+06	2.09941e+06	4.04064e+06	4.03005e+06	2.64967e+06	2.95429e+06	9.0273e+06	9.57236e+06	7.72562e+06	9.38073e+06	1.5936e+07	1.24302e+07	2.74145e+07	2.11022e+07	2.39761e+07	2.21787e+07	2.37926e+07	2.32391e+07	3.57321e+07	1.86095e+07	3.8371e+07	3.75003e+07	3.08076e+07	2.50746e+07	4.12238e+07	3.39512e+07	5.1116e+07	5.96858e+07	5.03626e+07	3.93379e+07	2.48374e+07	2.50323e+07	2.52962e+07	2.52964e+07	2.55555e+07
M100T247	[M-H]-	1-aminocyclopropanecarboxylic acid	0.469871	0.739838	0.0350382	100.04	247.429	HMDB0036458	C01234	Organic acids and derivatives	Carboxylic acids and derivatives	Amino acids, peptides, and analogues	1.12661e+07	2.32171e+07	1.2509e+07	1.67646e+07	1.7628e+07	1.7435e+07	2.04924e+07	2.93707e+07	1.79754e+07	1.98825e+07	2.25852e+07	2.32633e+07	1.38858e+08	3.80069e+07	5.62265e+07	1.07596e+08	1.25384e+08	1.10087e+08	1.66549e+08	2.05648e+08	1.26048e+08	1.27399e+08	1.6034e+08	2.32182e+08	1.23968e+08	1.07e+08	1.47174e+08	1.42594e+08	1.93075e+08	1.40509e+08	7.35587e+07	7.15866e+07	7.05966e+07	7.05924e+07	7.05988e+07
M596T178	[M-H+2Na]+	1-arachidoyl-2-hydroxy-sn-glycero-3-phosphocholine	0.29456	0.72705	0.173645	596.372	178.495	HMDB0010390		Lipids and lipid-like molecules	Glycerophospholipids	Glycerophosphocholines	8.3376e+06	1.68531e+07	3.45838e+06	7.8851e+06	7.39328e+06	9.1755e+06	9.45717e+06	1.83499e+07	1.24918e+07	1.10659e+07	8.91948e+06	1.27546e+07	7.59009e+06	2.00459e+07	8.77495e+06	1.13114e+07	5.87148e+06	1.58723e+07	7.81099e+06	2.55296e+07	1.12807e+07	9.42321e+06	9.50896e+06	1.10327e+07	3.44285e+06	1.66908e+07	1.14526e+07	1.65577e+07	1.57078e+07	7.95078e+06	4.93216e+06	9.10482e+06	9.41077e+06	9.71145e+06	9.51581e+06
M580T154	[M+H]+	1-behenoyl-2-hydroxy-sn-glycero-3-phosphocholine	0.212334	0.739869	0.180021	580.435	153.72	HMDB0010398		Lipids and lipid-like molecules	Glycerophospholipids	Glycerophosphocholines	3.05896e+06	5.20881e+06	6.13074e+06	1.69991e+06	4.36179e+06	3.07113e+06	3.35181e+06	4.23779e+06	4.69073e+06	6.64558e+06	4.92034e+06	7.9585e+06	6.11564e+06	5.33013e+06	7.94232e+06	3.7088e+06	2.64391e+06	7.60721e+06	1.62088e+07	1.0991e+07	5.89659e+06	5.96041e+06	4.30299e+06	3.13862e+06	1.93537e+07	7.14581e+06	1.14604e+07	4.18216e+07	1.30876e+06	9.05495e+06	8.0979e+06	7.80183e+06	8.37044e+06	8.11716e+06	6.51407e+06
M470T133	[M+C2H3O2]-	1-decanoyl-2-hydroxy-sn-glycero-3-phosphocholine	0.264405	3.86174	0.0219465	470.259	132.586			Lipids and lipid-like molecules	Glycerophospholipids	Glycerophosphocholines	2.12804e+06	2.41598e+06	1.28676e+06	1.28817e+06	5.16311e+06	2.04393e+06	448296	167801	793170	167801	1.96486e+06	167801	2.27395e+06	2.24052e+06	1.41854e+06	2.12804e+06	3.55546e+06	448296	1.40006e+07	1.02484e+07	1.08805e+07	1.19583e+07	2.0785e+07	5.75166e+06	2.98561e+07	3.68151e+07	6.75935e+07	8.69084e+07	3.75344e+07	1.29203e+07	1.35843e+07	1.21089e+07	1.36225e+07	1.28879e+07	1.4345e+07
M176T264_2	[M-H-H2O]-	1-deoxy-1-(methylamino)-d-galactitol	0.214155	0.111582	0.00238955	176.093	264.163			Organic oxygen compounds	Organooxygen compounds	Carbohydrates and carbohydrate conjugates	234932	131875	342200	365187	407966	277084	1.38847e+06	2.65336e+06	1.38314e+06	3.81834e+06	1.72896e+06	4.79407e+06	2.36157e+06	2.56485e+06	2.52049e+06	1.61117e+06	2.12195e+06	2.71114e+06	3.5621e+06	7.26853e+06	697304	4.16459e+06	5.27962e+06	3.15236e+06	1.70699e+06	1.25287e+06	2.54854e+06	1.98615e+06	1.83455e+06	3.65124e+06	2.27293e+06	2.27289e+06	2.29088e+06	2.27284e+06	2.35772e+06
M510T184	[M+H]+	1-heptadecanoyl-sn-glycero-3-phosphocholine	0.524095	0.894621	0.294566	510.356	183.699	HMDB0012108		Lipids and lipid-like molecules	Glycerophospholipids	Glycerophosphocholines	1.37597e+08	1.58987e+08	1.15058e+08	1.78785e+08	2.30066e+08	1.91387e+08	1.97341e+08	2.03689e+08	2.02574e+08	1.90938e+08	1.649e+08	1.71628e+08	1.45025e+08	1.35667e+08	1.1638e+08	1.51276e+08	1.81808e+08	2.0213e+08	1.86962e+08	1.30393e+08	1.79627e+08	1.13422e+08	1.62705e+08	1.76533e+08	1.619e+08	1.69692e+08	2.24351e+08	2.29754e+08	1.9337e+08	1.3509e+08	1.62839e+08	1.5159e+08	1.37104e+08	1.64248e+08	1.51528e+08
M673T37	[M-H]-	1-Hexadecanoyl-2-(9Z-octadecenoyl)-sn-glycero-3-phosphoric acid	0.134181	0.879746	0.705851	673.481	36.965						2.19417e+06	2.79172e+06	418523	1.26935e+06	4.60349e+06	2.39437e+06	1.83387e+06	1.45621e+06	3.71284e+06	2.07834e+06	4.79889e+06	1.66027e+06	3.28972e+06	548981	2.81585e+06	2.42416e+06	1.70761e+06	2.02634e+06	4.71854e+06	1.73782e+06	2.34676e+06	4.45661e+06	2.4588e+06	2.33517e+06	536160	586401	1.59225e+06	605866	1.99023e+06	1.52436e+06	2.10374e+06	2.10534e+06	2.20438e+06	2.05594e+06	2.35793e+06
M409T164	[M-H]-	1-hexadecanoyl-2-sn-glycero-3-phosphate	0.409485	1.04789	0.787035	409.236	163.811			Lipids and lipid-like molecules	Glycerophospholipids	Glycerophosphates	2.98959e+07	4.50612e+07	5.80905e+07	5.70831e+07	6.3587e+07	4.84132e+07	5.5366e+07	3.2529e+07	5.63629e+07	3.48856e+07	7.3434e+07	3.57449e+07	3.44748e+07	3.07709e+07	3.4268e+07	5.80812e+07	3.15597e+07	2.85513e+07	1.56842e+07	1.24731e+07	2.4981e+07	2.7682e+07	1.91732e+07	2.09658e+07	1.7156e+07	6.23199e+07	1.70695e+07	1.76835e+07	3.26779e+07	2.23543e+07	3.25044e+07	3.13272e+07	3.24278e+07	3.23001e+07	2.65616e+07
M397T195	[M+H]+	1-hexadecyl lysophosphatidic acid	0.697277	0.350057	0.0258041	397.272	195.281	HMDB0062325		Lipids and lipid-like molecules	Glycerophospholipids	Glycerophosphates	4.10022e+06	6.29375e+06	4.60356e+06	6.87515e+06	5.67774e+06	5.13938e+06	8.21215e+06	1.73724e+07	5.75085e+06	2.06559e+07	1.04214e+07	3.09715e+07	3.28877e+07	4.42404e+07	2.32029e+07	1.48531e+07	3.82479e+07	3.69765e+07	4.9407e+07	4.03139e+07	5.48352e+07	2.50352e+07	3.78317e+07	2.50126e+07	5.22677e+07	3.28699e+07	1.68146e+08	4.35552e+07	5.60143e+07	4.97404e+07	3.1739e+07	3.21752e+07	3.14938e+07	3.20489e+07	3.18124e+07
M769T135	[M+H]+	1-hexadecyl-2-(5z,8z,11z,14z-eicosatetraenoyl)-sn-glycero-3-phosphocholine	0.330318	0.92544	0.229232	768.59	135.155			Lipids and lipid-like molecules	Glycerophospholipids	Glycerophosphocholines	9.94802e+07	1.11043e+08	9.47333e+07	9.85735e+07	1.09778e+08	9.80973e+07	1.2961e+08	1.00136e+08	9.33265e+07	1.1606e+08	1.00739e+08	1.21117e+08	1.22026e+08	1.0793e+08	1.08947e+08	1.40548e+08	1.24044e+08	9.80705e+07	2.12462e+08	1.08039e+08	1.41538e+08	1.30617e+08	1.20536e+08	8.70016e+07	2.32511e+08	1.23835e+08	1.80611e+08	2.07338e+08	1.40685e+08	1.31012e+08	1.2457e+08	1.25501e+08	1.27279e+08	1.2458e+08	1.22594e+08
M771T137	[M+H]+	1-hexadecyl-2-(8z,11z,14z-eicosatrienoyl)-sn-glycero-3-phosphocholine	0.542531	0.803338	0.0545014	770.604	136.589			Lipids and lipid-like molecules	Glycerophospholipids	Glycerophosphocholines	4.61921e+07	4.95937e+07	3.34931e+07	4.59845e+07	4.26512e+07	3.94866e+07	5.92154e+07	5.40591e+07	3.33827e+07	5.40313e+07	6.24893e+07	5.72368e+07	5.37687e+07	3.72399e+07	7.14272e+07	5.73039e+07	5.96861e+07	6.5226e+07	1.68162e+08	4.40165e+07	6.30903e+07	3.57067e+07	6.12692e+07	2.44362e+07	8.19488e+07	7.94867e+07	8.01758e+07	8.4925e+07	5.74751e+07	5.35386e+07	5.36899e+07	6.1983e+07	5.20573e+07	5.18017e+07	5.16341e+07
M703T91	[M-H]-	1-hexadecyl-2-(9z-octadecenoyl)-sn-glycero-3-phosphoethanolamine	0.058202	0.871367	0.767863	702.545	91.076	HMDB0011157		Lipids and lipid-like molecules	Glycerophospholipids	Glycerophosphoethanolamines	787933	614643	1.70707e+06	108787	1.09444e+06	394105	236290	403658	187950	1.68287e+06	1.88497e+06	1.00609e+06	3.15885e+06	8.19208e+06	6.80097e+06	1.31468e+06	4.5174e+06	4.38039e+06	1.106e+07	1.60911e+06	2.84341e+06	1.06041e+06	5.42554e+06	3.7582e+06	1.35166e+07	7.66478e+06	2.51164e+06	1.32469e+07	1.19475e+06	5.04194e+06	4.35815e+06	4.35814e+06	4.35773e+06	4.31368e+06	4.21393e+06
M482T189_4	[M+H]+	1-hexadecyl-sn-glycero-3-phosphocholine	2.61033	0.771438	0.0176121	482.359	189.428			Lipids and lipid-like molecules	Glycerophospholipids	Glycerophosphocholines	3.90473e+08	6.29271e+08	4.88207e+08	6.49833e+08	6.02554e+08	5.53864e+08	7.06595e+08	8.10525e+08	5.2187e+08	7.33822e+08	7.74107e+08	7.49214e+08	9.34501e+08	1.00442e+09	7.63251e+08	8.47284e+08	1.10066e+09	9.08594e+08	8.838e+08	1.01957e+09	9.84476e+08	8.29772e+08	8.63375e+08	6.08364e+08	1.44998e+09	9.29944e+08	2.56164e+09	1.02083e+09	1.27869e+09	1.07153e+09	8.95684e+08	9.20209e+08	9.13061e+08	9.17269e+08	9.23952e+08
M413T197	[M+H]+	1-hydroxy vitamin d2	0.283974	0.828465	0.326755	413.349	197.275		C08211	Lipids and lipid-like molecules	Steroids and steroid derivatives	Vitamin D and derivatives	5.09776e+06	1.18589e+07	7.54894e+06	5.63786e+06	1.01686e+07	1.06843e+07	9.49183e+06	1.24391e+07	9.11133e+06	9.10068e+06	1.51483e+07	6.26396e+06	2.01598e+07	3.38997e+07	1.98167e+07	2.64673e+07	2.50339e+07	1.92206e+07	3.52895e+07	1.25228e+07	1.8386e+07	2.79573e+07	3.54461e+07	2.30839e+07	2.63473e+07	6.7076e+07	1.4409e+08	2.70522e+07	8.01936e+07	3.05947e+07	2.58878e+07	2.63976e+07	2.66969e+07	2.62244e+07	2.63994e+07
M187T229	[M-H]-	1-hydroxy-2-naphthoic acid	2.77714	0.811345	0.432619	187.042	229.253		C03203	Benzenoids	Naphthalenes	Naphthalenecarboxylic acids and derivatives	2.10776e+09	1.16973e+09	2.45226e+09	2.55896e+09	2.24933e+09	1.66444e+09	2.34798e+09	4.02946e+07	2.90635e+09	3.4911e+09	2.5602e+09	3.69387e+09	4.85989e+07	5.56711e+08	2.10034e+08	1.37362e+08	4.13157e+07	3.91707e+07	8.66401e+07	1.15642e+07	8.02493e+06	3.09377e+06	6.06351e+06	5.44112e+06	2.36041e+08	9.2655e+07	6.14495e+07	3.91667e+08	3.72544e+07	2.20241e+07	1.42722e+09	1.46097e+09	1.46036e+09	1.45973e+09	1.3855e+09
M602T191	[M+H-H2O]+	1-linoleoyl-2-oleoyl-rac-glycerol	0.342557	0.624634	0.176986	601.518	190.609			Lipids and lipid-like molecules	Fatty Acyls	Lineolic acids and derivatives	1.11105e+07	9.91843e+06	1.37932e+07	1.9939e+06	1.08574e+07	2.40974e+06	7.27218e+06	5.81254e+06	1.16211e+07	1.92054e+07	2.35778e+07	1.2691e+07	1.13407e+07	2.28705e+07	2.31352e+07	8.75283e+06	1.36175e+07	1.20173e+07	1.28666e+07	3.72428e+06	2.20308e+06	1.50391e+07	1.25644e+07	6.99773e+06	9.2646e+06	2.16213e+07	3.60753e+06	2.87235e+07	2.83713e+06	8.28676e+06	1.27643e+07	1.2756e+07	1.2532e+07	1.27431e+07	9.16624e+06
M170T378	[M+H]+	1-methyl-l-histidine	2.88106	1.07371	0.768829	170.092	377.64	HMDB0000001	C01152	Organic acids and derivatives	Carboxylic acids and derivatives	Amino acids, peptides, and analogues	8.43514e+08	1.34803e+09	1.22872e+09	6.94471e+08	1.57153e+09	1.72784e+09	2.12702e+09	7.64072e+08	9.83585e+08	8.356e+08	1.49553e+09	6.99307e+08	1.91394e+09	6.04643e+08	1.40284e+09	2.84557e+09	1.18546e+09	1.45918e+09	6.76516e+08	4.48218e+08	9.27566e+07	6.62622e+08	2.57353e+08	1.27248e+08	2.35445e+08	1.36505e+08	1.92176e+08	2.32646e+08	2.62027e+08	1.07157e+09	8.26559e+08	8.26612e+08	8.17833e+08	8.28434e+08	6.70573e+08
M282T272	[M+H]+	1-methyladenosine	0.96116	0.244623	0.00234551	282.12	272.199	HMDB0003331	C02494	Nucleosides, nucleotides, and analogues	Purine nucleosides		4.17688e+06	3.42234e+06	1.06949e+07	8.38712e+06	5.58829e+06	1.95799e+06	1.39204e+07	3.01128e+07	1.66622e+07	3.39148e+07	1.20829e+07	3.32268e+07	5.27026e+07	9.50266e+06	7.71611e+07	9.22548e+07	9.52887e+07	7.44435e+07	1.23129e+08	1.58776e+08	5.03421e+08	3.27726e+08	2.41247e+08	2.3005e+08	6.59729e+07	1.69253e+08	3.30832e+08	1.72523e+08	2.28131e+08	5.06036e+07	9.65448e+07	9.10166e+07	9.96574e+07	9.9619e+07	9.96252e+07
M355T33	[M+H]+	1-monolinoleoyl-rac-glycerol	0.670582	1.09579	0.163832	355.284	32.9775			Lipids and lipid-like molecules	Fatty Acyls	Lineolic acids and derivatives	9.58821e+07	1.05089e+08	1.24452e+08	1.18945e+08	1.33052e+08	1.27802e+08	1.21609e+08	9.90569e+07	1.08292e+08	1.12645e+08	1.00359e+08	1.01615e+08	1.19464e+08	1.04269e+08	9.33294e+07	1.037e+08	1.16323e+08	1.04976e+08	9.10549e+07	8.76992e+07	9.53933e+07	8.70443e+07	9.17065e+07	9.83917e+07	1.07746e+08	1.0559e+08	7.6496e+07	6.79679e+07	8.89144e+07	1.06218e+08	1.15272e+08	1.20177e+08	1.16328e+08	1.15288e+08	1.15283e+08
M426T197_1	[M+H]+	1-myristoyl-2-hydroxy-sn-glycero-3-phosphoethanolamine	0.16832	1.10992	0.613933	426.262	196.505	HMDB0011500		Lipids and lipid-like molecules	Glycerophospholipids	Glycerophosphoethanolamines	6.69805e+06	6.61934e+06	8.24061e+06	5.87449e+06	9.47403e+06	7.44168e+06	1.17393e+07	3.54793e+06	8.38574e+06	3.16884e+06	6.25579e+06	6.85876e+06	1.17987e+07	8.11802e+06	7.273e+06	1.20876e+07	6.18545e+06	7.86142e+06	5.71675e+06	6.75796e+06	1.84535e+07	8.1002e+06	7.35857e+06	3.93536e+06	3.77672e+06	1.07715e+07	3.00248e+06	1.09739e+06	7.67415e+06	4.59094e+06	7.24457e+06	7.95541e+06	7.84862e+06	7.82811e+06	7.95376e+06
M468T189	[M+H]+	1-myristoyl-sn-glycero-3-phosphocholine	1.52467	1.08791	0.70372	468.309	189.403	HMDB0010379		Lipids and lipid-like molecules	Glycerophospholipids	Glycerophosphocholines	7.92711e+08	1.14852e+09	9.92186e+08	1.12654e+09	1.22017e+09	4.28817e+08	1.2581e+09	4.03355e+08	1.34924e+09	5.53265e+08	9.32064e+08	7.51587e+08	6.31941e+08	8.36781e+08	8.3115e+08	8.64452e+08	4.14647e+08	4.98249e+08	2.80425e+08	3.49019e+08	4.77692e+08	6.05887e+08	3.02435e+08	2.91034e+08	4.24234e+08	4.77287e+08	4.61e+08	2.84897e+08	5.15033e+08	3.77708e+08	6.69534e+08	6.73945e+08	6.69547e+08	6.73963e+08	6.91392e+08
M155T630	[M+H-H2O]+	1-naphthoic acid	0.378914	0.788153	0.402496	155.07	630.116		C14091	Benzenoids	Naphthalenes	Naphthalenecarboxylic acids and derivatives	1.5858e+07	2.68535e+07	2.58162e+07	2.17143e+07	8.08077e+06	2.51529e+07	91003.7	3.47584e+07	3.29437e+07	2.15453e+07	3.3458e+07	3.38682e+07	2.07933e+07	2.15212e+07	2.6601e+07	1.19177e+07	2.57224e+07	2.43511e+07	2.21761e+07	3.52131e+07	1.84058e+07	2.25813e+07	2.74492e+07	2.2255e+07	2.46191e+07	1.50834e+07	1.1257e+07	2.38166e+07	3.26995e+07	2.19634e+07	2.26869e+07	1.2098e+07	1.996e+07	2.00832e+07	1.70048e+07
M403T30	[M-H]-	1-o-(9z-octadecenyl)-sn-glycero-2,3-cyclic-phosphate	0.561414	0.372794	0.231097	403.264	30.039						9.0177e+06	5.21617e+06	5.36105e+06	4.32392e+06	5.38881e+06	5.8023e+06	7.73434e+06	7.81835e+06	9.20829e+06	3.83035e+06	1.17931e+07	5.37962e+07	1.09663e+07	5.90645e+07	1.59767e+07	1.12317e+07	2.08414e+07	1.16862e+07	1.80817e+06	1.21018e+07	6.81976e+07	1.2286e+07	2.06695e+07	1.15222e+07	9.27592e+06	2.05439e+07	8.57283e+06	1.94725e+07	1.44791e+07	2.3961e+07	1.19655e+07	1.19614e+07	1.16462e+07	1.19656e+07	9.79193e+06
M550T156	[M+H]+	1-o-hexadecyl-2-o-(2e-butenoyl)-sn-glyceryl-3-phosphocholine	1.07095	1.06037	0.737441	550.387	156.357			Lipids and lipid-like molecules	Glycerophospholipids	Glycerophosphocholines	2.01281e+08	4.1925e+08	5.40397e+08	5.1527e+08	3.021e+08	5.30744e+08	4.88169e+08	3.09947e+08	4.26534e+08	2.4421e+08	4.56321e+08	4.4102e+08	5.79197e+08	6.43294e+08	5.94233e+08	5.39952e+08	5.76722e+08	6.55206e+08	5.95605e+08	8.74676e+08	4.54914e+08	4.48098e+08	8.90628e+08	7.40073e+08	7.13612e+08	8.19978e+08	9.94614e+08	6.65503e+08	5.59578e+08	7.64009e+08	5.50251e+08	5.50791e+08	4.75986e+08	5.52763e+08	4.90848e+08
M793T36	[M+H]+	1-o-hexadecyl-2-o-(4z,7z,10z,13z,16z,19z-docosahexaenoyl)-sn-glyceryl-3-phosphorylcholine	0.244517	0.930809	0.543865	792.59	36.0755	HMDB0013409		Lipids and lipid-like molecules	Glycerophospholipids	Glycerophosphocholines	4.6799e+07	5.94699e+07	5.25803e+07	7.39851e+07	4.70968e+07	6.29697e+07	7.00192e+07	5.43483e+07	3.91641e+07	7.4545e+07	6.53814e+07	6.49321e+07	5.30121e+07	5.48861e+07	1.06684e+08	3.4717e+07	6.52133e+07	5.20667e+07	9.89739e+07	4.78728e+07	6.19085e+07	5.70539e+07	7.3512e+07	3.06789e+07	5.97952e+07	6.35357e+07	1.06007e+08	8.03158e+07	4.86184e+07	7.40965e+07	6.23455e+07	6.17807e+07	7.96368e+07	6.2296e+07	6.44688e+07
M767T133	[M+H]+	1-o-hexadecyl-2-o-(5z,8z,11z,14z,17z-eicosapentaenoyl)-sn-glyceryl-3-phosphorylcholine	0.274587	1.04691	0.669261	766.575	132.645			Lipids and lipid-like molecules	Glycerophospholipids	Glycerophosphocholines	6.76963e+07	8.09354e+07	6.02337e+07	6.46022e+07	7.5629e+07	5.78145e+07	7.53665e+07	5.40961e+07	4.20398e+07	8.03782e+07	7.13047e+07	6.54923e+07	7.46051e+07	7.53506e+07	7.17473e+07	7.13551e+07	9.03695e+07	6.32999e+07	1.28641e+08	6.83131e+07	1.0034e+08	7.35604e+07	6.83004e+07	5.6738e+07	1.37486e+08	7.79565e+07	1.14263e+08	1.21433e+08	7.25273e+07	7.6977e+07	8.48308e+07	8.12301e+07	8.21269e+07	8.03554e+07	8.12368e+07
M599T240	[M-H]-	1-octadecanoyl-sn-glycero-3-phospho-(1'-myo-inositol)	0.204818	0.451766	0.000872735	599.321	240.308			Lipids and lipid-like molecules	Glycerophospholipids	Glycerophosphoinositols	4.13535e+07	3.09267e+07	7.32667e+07	4.49156e+07	4.3434e+07	2.8303e+07	5.16678e+07	1.05407e+08	1.01305e+08	1.05606e+08	1.15561e+08	1.00841e+08	7.05214e+07	2.21212e+08	1.22282e+08	1.38214e+08	4.48871e+07	8.16225e+07	5.09983e+07	1.46596e+07	2.63753e+07	6.81914e+07	4.53284e+07	5.37924e+07	5.60719e+07	1.33862e+08	3.86387e+07	3.92201e+07	7.7974e+07	4.30714e+07	6.10252e+07	6.1101e+07	6.15016e+07	6.10751e+07	6.49601e+07
M552T179_2	[M+H]+	1-octadecyl-2-acetyl-sn-glycero-3-phosphocholine	0.865615	0.775907	0.0663204	552.403	179.219			Lipids and lipid-like molecules	Glycerophospholipids	Glycerophosphocholines	4.59045e+07	7.79687e+07	7.70551e+07	5.34326e+07	7.07749e+07	6.29462e+07	6.26469e+07	9.53066e+07	7.66179e+07	9.52208e+07	6.4546e+07	1.05827e+08	8.93538e+07	7.59419e+07	8.45086e+07	6.45184e+07	9.09466e+07	9.36857e+07	1.11231e+08	1.25812e+08	8.22869e+07	8.69445e+07	1.09298e+08	1.0942e+08	1.58404e+08	8.89075e+07	2.25356e+08	1.81522e+08	1.00711e+08	1.34489e+08	9.81754e+07	9.66542e+07	9.83287e+07	9.81877e+07	9.29879e+07
M304T232	[M+H]+	1-octanone, 1-(4-methoxyphenyl)-2-(1-pyrrolidinyl)-	0.127043	0.776879	0.173112	304.212	231.864			Organic oxygen compounds	Organooxygen compounds	Carbonyl compounds	625692	1.69776e+06	1.23141e+06	1.9826e+06	1.44951e+06	2.33498e+06	2.04207e+06	1.47776e+06	1.76216e+06	2.04121e+06	1.87797e+06	2.79807e+06	2.09919e+06	1.31749e+06	2.67755e+06	2.89529e+06	1.36047e+06	1.48007e+06	2.08455e+06	252716	252466	1.1078e+06	657574	413665	4.5021e+06	1.51802e+06	3.79652e+06	1.32806e+07	9.22231e+06	1.14725e+06	2.46029e+06	2.47548e+06	2.38319e+06	2.46024e+06	2.43076e+06
M509T160	[M-H]-	1-oleoyl-2-hydroxy-sn-glycero-3-phospho-(1'-rac-glycerol)	1.16831	0.971178	0.877193	509.289	160.14			Lipids and lipid-like molecules	Glycerophospholipids	Glycerophosphoglycerols	2.26414e+08	3.70489e+08	3.97682e+08	3.97074e+08	4.02018e+08	3.51964e+08	5.16168e+08	1.78059e+08	4.2466e+08	3.33675e+08	5.35326e+08	2.21429e+08	3.68136e+08	3.45354e+08	6.25695e+08	4.47537e+08	4.66712e+08	5.43102e+08	6.89376e+08	2.04304e+08	4.64143e+08	3.21981e+08	3.69706e+08	2.02837e+08	5.41839e+08	5.42124e+08	2.59136e+08	3.52981e+08	4.3942e+08	2.40884e+08	3.87185e+08	3.89676e+08	3.87179e+08	3.89672e+08	3.99221e+08
M733T142_1	[M+H]+	1-oleoyl-2-myristoyl-sn-glycero-3-phosphocholine	3.4703	1.0706	0.572841	732.554	141.839	HMDB0008097		Lipids and lipid-like molecules	Glycerophospholipids	Glycerophosphocholines	5.13617e+09	6.97221e+09	5.52789e+09	4.22966e+09	5.49637e+09	7.05271e+09	6.5739e+09	4.47345e+09	4.8456e+09	4.12778e+09	5.16522e+09	6.95957e+09	6.20394e+09	6.77959e+09	5.22069e+09	4.33441e+09	4.87237e+09	5.55285e+09	5.13549e+09	5.85232e+09	6.31249e+09	5.44906e+09	5.36542e+09	4.2945e+09	5.9839e+09	5.0011e+09	7.08081e+09	4.75657e+09	7.26203e+09	5.64571e+09	5.61697e+09	5.60974e+09	5.60965e+09	5.5422e+09	5.58046e+09
M435T233	[M-H]-	1-oleoyl-l-.alpha.-lysophosphatidic acid	0.792646	0.564417	0.023736	435.252	232.969			Lipids and lipid-like molecules	Glycerophospholipids	Glycerophosphates	1.27458e+07	8.31024e+06	2.50332e+07	4.41574e+07	1.70617e+07	1.23315e+07	3.01123e+07	3.94209e+07	3.89092e+07	3.18347e+07	3.01067e+07	4.15867e+07	1.50248e+07	8.74451e+07	3.5309e+07	4.36598e+07	9.92763e+06	1.60688e+07	1.73869e+07	9.10776e+06	6.03349e+06	1.35315e+07	2.12721e+07	9.52073e+06	2.83861e+06	9.11564e+06	1.83613e+06	4.50505e+06	4.98958e+06	1.02266e+07	2.22814e+07	2.09756e+07	2.09941e+07	2.0889e+07	2.52354e+07
M522T183_3	[M+H]+	1-oleoyl-sn-glycero-3-phosphocholine	6.42247	1.04974	0.656236	522.355	182.999	HMDB0002815		Lipids and lipid-like molecules	Glycerophospholipids	Glycerophosphocholines	1.63697e+10	2.23323e+10	1.70662e+10	2.2524e+10	2.32526e+10	1.88189e+10	2.60032e+10	1.34302e+10	1.77741e+10	1.87393e+10	2.02043e+10	1.85093e+10	2.26134e+10	1.92054e+10	1.98417e+10	1.79395e+10	1.78234e+10	2.01873e+10	1.852e+10	1.7249e+10	2.06821e+10	1.78324e+10	1.95776e+10	1.32263e+10	1.31374e+10	1.88629e+10	1.78737e+10	1.12012e+10	2.21047e+10	1.82839e+10	1.88726e+10	1.9583e+10	1.95853e+10	1.88812e+10	1.88681e+10
M478T191_1	[M-H]-	1-oleoyl-sn-glycero-3-phosphoethanolamine	3.3155	1.02239	0.82021	478.294	190.671	HMDB0011506		Lipids and lipid-like molecules	Glycerophospholipids	Glycerophosphoethanolamines	2.92066e+09	4.11224e+09	3.86503e+09	4.22437e+09	4.54706e+09	4.36871e+09	4.68406e+09	3.14032e+09	4.21547e+09	3.7057e+09	4.66857e+09	3.09747e+09	5.46244e+09	4.61059e+09	5.11879e+09	5.37543e+09	5.42447e+09	6.01324e+09	5.37039e+09	4.15376e+09	5.65607e+09	4.42977e+09	5.84083e+09	4.58077e+09	4.35526e+09	7.12234e+09	4.49752e+09	2.67089e+09	6.14088e+09	4.10222e+09	4.58186e+09	4.582e+09	4.59101e+09	4.58176e+09	4.76501e+09
M817T176	[M+Cl]-	1-palmitoyl-2-arachidonoyl-sn-glycero-3-phosphocholine	0.340956	1.18287	0.443506	816.532	175.899	HMDB0007982		Lipids and lipid-like molecules	Glycerophospholipids	Glycerophosphocholines	1.22281e+07	5.08868e+06	1.65418e+07	1.4778e+07	7.20649e+06	8.2543e+06	7.29238e+06	7.75951e+06	7.08967e+06	1.072e+07	8.51805e+06	1.28085e+07	9.23906e+06	1.14081e+07	7.97307e+06	9.05293e+06	7.86518e+06	6.28677e+06	2.06061e+06	9.56301e+06	2.21289e+06	9.55636e+06	6.9604e+06	4.6781e+06	5.80101e+06	593690	2.8953e+06	8.44802e+06	2.18202e+06	7.38428e+06	6.00231e+06	7.4201e+06	6.35963e+06	6.17832e+06	9.16155e+06
M666T228	[M+H]+	1-palmitoyl-2-azelaoylphosphatidylcholine	0.0194708	0.907553	0.828134	666.434	228.375			Lipids and lipid-like molecules	Glycerophospholipids	Glycerophosphocholines	431439	751206	343381	407073	195038	242674	290558	1.22434e+06	131443	355590	369757	240627	474141	215586	277223	306861	256541	292153	382321	322714	201964	91233.7	281917	191245	2.4451e+06	1.2934e+06	464901	1.16982e+06	293010	83811	4.84564e+06	4.84704e+06	5.01942e+06	5.018e+06	5.50638e+06
M610T239	[M+H]+	1-palmitoyl-2-glutaryl phosphatidylcholine	0.0731516	0.638133	0.257537	610.372	238.861			Lipids and lipid-like molecules	Glycerophospholipids	Glycerophosphocholines	171757	569024	442990	442347	292278	488063	489459	1.44498e+06	567233	373518	724373	171526	1.02744e+06	571128	1.03059e+06	1.67888e+06	869921	669689	908049	354057	636185	622848	311221	435463	1.70918e+06	1.57329e+06	2.3336e+06	917038	411954	266105	1.73083e+06	1.73896e+06	1.89355e+06	1.82991e+06	2.08299e+06
M483T163	[M-H]-	1-palmitoyl-2-hydroxy-sn-glycero-3-phospho-(1'-rac-glycerol)	1.18109	0.700585	0.0136688	483.273	162.542			Lipids and lipid-like molecules	Glycerophospholipids	Glycerophosphoglycerols	9.92631e+07	6.75473e+07	9.79339e+07	1.05692e+08	1.07886e+08	7.64213e+07	1.36475e+08	9.61089e+07	1.62545e+08	9.9119e+07	1.48309e+08	1.49272e+08	5.90718e+08	3.27628e+08	4.14969e+08	3.2664e+08	4.05813e+08	5.82176e+08	5.61491e+08	2.16124e+08	7.45513e+08	3.80607e+08	5.62423e+08	2.92796e+08	3.27746e+08	7.69228e+08	2.51078e+08	2.89029e+08	4.83143e+08	2.41984e+08	3.05745e+08	3.03532e+08	2.97187e+08	3.03549e+08	3.11341e+08
M452T193_2	[M-H]-	1-palmitoyl-2-hydroxy-sn-glycero-3-phosphoethanolamine	2.06465	0.901747	0.25333	452.278	193.263	HMDB0011503		Lipids and lipid-like molecules	Glycerophospholipids	Glycerophosphoethanolamines	2.47776e+09	2.30749e+09	2.4162e+09	2.54563e+09	2.95705e+09	2.43117e+09	2.83797e+09	2.88293e+09	3.40829e+09	2.01936e+09	2.4326e+09	3.20326e+09	7.16516e+09	4.97881e+09	5.13259e+09	5.59876e+09	5.57588e+09	7.02056e+09	7.50652e+09	5.60067e+09	1.14639e+10	6.50663e+09	7.69458e+09	7.14145e+09	6.52457e+09	1.17068e+10	6.69773e+09	4.98166e+09	9.1697e+09	6.92655e+09	5.40992e+09	5.45225e+09	5.4102e+09	5.40976e+09	5.58537e+09
M679T145	[M+H]+	1-palmitoyl-2-lauroyl-sn-glycero-3-phosphorylcholine	0.217085	1.21069	0.433324	678.507	144.921			Lipids and lipid-like molecules	Glycerophospholipids	Glycerophosphocholines	6.48962e+06	1.68535e+07	1.43923e+07	6.28627e+06	7.5958e+06	1.46542e+07	1.17139e+07	9.63135e+06	1.09308e+07	3.97209e+06	6.39357e+06	1.20969e+07	1.32472e+07	1.44399e+07	5.48414e+06	5.73909e+06	7.59265e+06	4.49195e+06	6.55867e+06	1.50689e+07	8.96535e+06	1.22345e+07	5.51509e+06	7.21314e+06	8.52738e+06	8.00738e+06	1.49323e+07	1.28426e+07	1.30619e+07	6.2087e+06	9.56518e+06	9.56196e+06	1.02982e+07	9.86318e+06	9.56111e+06
M313T162	[M+H-C18H32O2]+	1-palmitoyl-2-linoleoyl-rac-glycerol	0.978704	0.605164	0.070239	313.274	162.14			Lipids and lipid-like molecules	Fatty Acyls	Lineolic acids and derivatives	1.7394e+07	3.07846e+07	7.31002e+07	6.11235e+07	8.59157e+07	1.02434e+07	8.84795e+07	8.16902e+07	8.54016e+07	6.295e+07	4.51572e+07	9.6629e+07	1.56859e+08	1.22893e+08	9.72874e+07	9.43024e+07	1.23627e+08	1.37985e+08	1.61903e+08	1.38958e+08	3.39151e+08	1.54117e+08	2.14644e+08	1.75665e+08	1.95394e+08	1.41169e+08	1.38038e+08	1.1465e+08	1.94792e+08	2.10815e+08	1.45884e+08	1.39955e+08	1.31196e+08	1.46211e+08	1.53142e+08
M759T140_1	[M+H]+	1-palmitoyl-2-linoleoyl-sn-glycero-3-phosphocholine	11.1229	0.725192	0.323919	758.569	139.861	HMDB0007973		Lipids and lipid-like molecules	Glycerophospholipids	Glycerophosphocholines	7.68678e+09	8.22454e+09	1.01245e+10	1.10201e+10	8.58982e+09	9.48192e+09	1.06109e+10	1.01555e+10	9.6618e+09	8.22668e+09	8.23321e+09	2.91299e+10	8.90289e+09	9.14667e+09	8.15665e+09	1.05764e+10	8.51526e+09	8.85662e+09	8.28353e+09	9.36123e+09	1.06219e+10	9.24542e+09	8.6691e+09	1.59584e+10	8.61712e+09	1.20314e+10	1.00636e+10	1.30362e+10	2.43647e+10	1.00429e+10	1.18515e+10	1.18241e+10	1.1829e+10	1.20362e+10	1.31161e+10
M707T143	[M+H]+	1-palmitoyl-2-myristoyl-sn-glycero-3-phosphocholine	0.598773	1.08665	0.626776	706.537	143.497	HMDB0007965		Lipids and lipid-like molecules	Glycerophospholipids	Glycerophosphocholines	9.89959e+07	2.12696e+08	1.39905e+08	8.2374e+07	1.12691e+08	1.62992e+08	1.41776e+08	1.00777e+08	1.33358e+08	9.55485e+07	1.24262e+08	1.49369e+08	1.28653e+08	1.7148e+08	1.04963e+08	1.14152e+08	1.09419e+08	9.70945e+07	1.10024e+08	1.18202e+08	1.42967e+08	1.64325e+08	1.07203e+08	8.45546e+07	1.1523e+08	1.32273e+08	1.69957e+08	1.61912e+08	1.4907e+08	1.00938e+08	1.24733e+08	1.24749e+08	1.23099e+08	1.23074e+08	1.18312e+08
M880T609	[M+Na]+	1-palmitoyl-2-oleoyl-3-linoleoyl-rac-glycerol	0.07861	1.05819	0.318214	879.741	608.708			Lipids and lipid-like molecules	Glycerolipids	Triradylcglycerols	1.88382e+06	1.59778e+06	1.71024e+06	1.67626e+06	1.53053e+06	1.63739e+06	1.54743e+06	1.25906e+06	1.70677e+06	1.55603e+06	1.66395e+06	1.75087e+06	1.80057e+06	1.65195e+06	1.68027e+06	1.91064e+06	1.66728e+06	1.60536e+06	1.68248e+06	1.50572e+06	1.79455e+06	1.65344e+06	1.67599e+06	1.58384e+06	1.40758e+06	1.1305e+06	1.61064e+06	1.68971e+06	1.49349e+06	1.70139e+06	1.61136e+06	1.57978e+06	1.60207e+06	1.58023e+06	1.36794e+06
M719T144	[M+H]+	1-palmitoyl-2-oleoyl-sn-glycero-3-phosphoethanolamine	1.25308	1.13152	0.0725188	718.538	144.425	HMDB0008927		Lipids and lipid-like molecules	Glycerophospholipids	Glycerophosphoethanolamines	3.19172e+08	2.84951e+08	2.74895e+08	2.3759e+08	3.2739e+08	2.6852e+08	2.68756e+08	2.09212e+08	2.72414e+08	2.47793e+08	2.58541e+08	2.56747e+08	4.10791e+08	2.55534e+08	6.58418e+08	2.98965e+08	3.35987e+08	3.93538e+08	2.54671e+08	2.5333e+08	2.55204e+08	2.64392e+08	2.91463e+08	1.69105e+08	2.31168e+08	6.84238e+08	1.71301e+08	2.12294e+08	1.8373e+08	2.42807e+08	2.65646e+08	2.6583e+08	2.53012e+08	2.51678e+08	2.29479e+08
M578T144	[M+H-H2O]+	1-palmitoyl-2-oleoyl-sn-glycerol	1.12158	1.15461	0.0474711	577.519	144.486	HMDB0007102		Lipids and lipid-like molecules	Glycerolipids	Diradylglycerols	2.21206e+08	1.9654e+08	1.85733e+08	1.72446e+08	2.27484e+08	1.82833e+08	1.84192e+08	1.47056e+08	1.91492e+08	1.745e+08	1.79727e+08	1.50426e+08	2.93314e+08	1.82254e+08	4.8762e+08	1.76006e+08	2.40642e+08	2.88722e+08	1.88165e+08	1.65507e+08	1.88711e+08	1.89984e+08	2.05655e+08	1.22575e+08	1.80025e+08	4.88926e+08	1.16845e+08	1.70973e+08	1.14757e+08	1.69864e+08	1.93878e+08	1.8741e+08	1.73836e+08	1.77834e+08	1.63219e+08
M751T152	[M+H]+	1-palmitoyl-2-thiopalmitoyl phosphatidylcholine	0.248505	1.15307	0.581629	750.563	152.421			Organic nitrogen compounds	Organonitrogen compounds	Quaternary ammonium salts	9.05323e+06	2.07207e+07	2.37881e+07	1.20067e+07	1.31228e+07	3.00791e+07	2.08119e+07	1.4435e+07	2.47768e+07	7.10166e+06	1.07308e+07	1.64756e+07	1.37737e+07	2.54401e+07	1.25622e+07	2.06803e+07	1.21721e+07	8.88466e+06	8.47224e+06	2.45804e+07	1.58737e+07	1.47425e+07	1.00158e+07	1.84347e+07	8.73808e+06	2.64702e+07	1.22548e+07	1.3177e+07	2.42499e+07	1.36868e+07	1.60101e+07	1.66197e+07	1.66207e+07	1.66627e+07	1.50436e+07
M717T51	[M-H]-	1-palmitoyl-3-oleoyl-sn-glycero-2-phosphoethanolamine	0.642397	1.14853	0.359936	716.524	51.2246			Lipids and lipid-like molecules	Glycerophospholipids	Glycerophosphates	8.99713e+07	8.5454e+07	7.83127e+07	5.23253e+07	8.66219e+07	4.02233e+07	8.61897e+07	5.71673e+07	5.47269e+07	6.19637e+07	5.84178e+07	5.84587e+07	1.09027e+08	6.45158e+07	1.01999e+08	5.23374e+07	6.82881e+07	7.88402e+07	6.53683e+07	8.84386e+07	8.4629e+07	7.59475e+07	6.75831e+07	3.65498e+07	1.07495e+08	1.35404e+08	5.71467e+07	5.01153e+07	7.90045e+07	8.08075e+07	7.47977e+07	7.60869e+07	7.38693e+07	8.08037e+07	6.68284e+07
M496T207	[M+H]+	1-palmitoyl-sn-glycero-3-phosphocholine	12.1876	3.37735	0.323208	496.34	207.056	HMDB0010382		Lipids and lipid-like molecules	Glycerophospholipids	Glycerophosphocholines	2.94535e+09	2.15413e+09	2.36811e+09	3.13229e+09	2.65991e+09	3.5855e+10	2.69674e+09	1.61769e+09	3.42248e+09	2.43225e+09	2.96772e+09	1.40555e+09	1.93603e+09	2.76288e+09	2.14086e+09	3.996e+09	2.67621e+09	2.06748e+09	1.83106e+09	6.69131e+08	2.3008e+09	1.89211e+09	1.28351e+09	1.1225e+09	1.69393e+09	1.49685e+09	2.65458e+09	1.29937e+09	2.30205e+09	1.2856e+09	2.94655e+09	2.45439e+09	2.45883e+09	2.55851e+09	2.45978e+09
M313T145	[M+H-H2O]+	1-palmitoylglycerol	0.363913	0.713619	0.260568	313.274	144.512			Lipids and lipid-like molecules	Glycerolipids	Monoradylglycerols	9.30204e+06	3.15363e+06	1.13623e+07	1.44663e+07	1.07106e+07	2.46849e+06	8.80275e+06	2.01534e+07	9.69316e+06	7.57165e+06	8.93187e+06	1.69631e+07	3.69254e+07	1.92259e+07	2.35611e+07	2.21042e+07	2.25154e+07	1.56182e+07	3.41733e+07	2.27042e+07	6.03907e+07	2.8608e+07	3.61049e+07	1.35046e+07	5.42147e+07	3.05859e+07	2.13833e+07	1.61027e+07	4.72222e+07	2.6789e+07	2.76048e+07	2.76843e+07	3.16666e+07	2.81984e+07	3.81977e+07
M538T158	(M+CH3CN+H)+	1-Palmitoyllysophosphatidylcholine	0.278058	0.89824	0.702171	538.386	157.733						1.48019e+08	7.25769e+07	5.14166e+07	4.24379e+07	2.36356e+08	1.26809e+08	1.05892e+08	1.54508e+08	7.94856e+07	1.16977e+08	1.57972e+08	1.39546e+08	1.09668e+08	6.41213e+07	4.8562e+07	8.73369e+07	1.42638e+08	1.99608e+08	1.92675e+08	6.13558e+07	1.11127e+08	7.74357e+07	1.92105e+08	2.25423e+08	2.84159e+08	1.24892e+08	5.50823e+08	3.68838e+08	1.36994e+08	1.08229e+08	1.68615e+08	1.63722e+08	1.82408e+08	1.68379e+08	1.56926e+08
M514T475	[M+Na]+	1-piperazinecarboxylic acid, 4-[1-[[4-[(1,1-dimethylethoxy)carbonyl]phenyl]methyl]-1h-indol-4-yl]-, 1,1-dimethylethyl ester	0.482401	0.23036	0.00461725	514.275	475.137			Organoheterocyclic compounds	Diazinanes	Piperazines	1.75303e+06	1.13317e+06	2.18986e+06	468499	1.90434e+06	1.62154e+06	2.28062e+06	1.16219e+07	8.45443e+06	6.80503e+06	3.62785e+06	6.58521e+06	727660	1.42798e+07	1.56564e+06	7.5382e+06	769675	1.797e+06	1.71092e+07	873405	2.19912e+07	906552	2.25809e+07	486507	3.69173e+06	2.4786e+06	2.35669e+06	5.34725e+06	2.96239e+06	9.14735e+06	1.86724e+06	1.84106e+06	2.00516e+06	1.89841e+06	2.56868e+06
M628T188	(M+H-H2O)+	1-Stearoyl-2-arachidonoyl-sn-glycerol	0.532025	0.840805	0.487419	627.535	188.185	HMDB0007098/HMDB0007099/HMDB0007100/HMDB0007101/HMDB0007103/HMDB0007108/HMDB0007112/HMDB0007131/HMDB0007132/HMDB0007156/HMDB0007166/HMDB0007170/HMDB0007223/HMDB0007224/HMDB0007248/HMDB0007257/HMDB0007398	C00165	Lipids and lipid-like molecules	Glycerolipids/Fatty Acyls	Diradylglycerols/Lineolic acids and derivatives	8.91467e+07	5.76503e+07	6.69012e+07	3.06163e+07	6.32901e+07	1.13056e+07	2.92551e+07	7.98434e+07	5.73084e+07	7.71787e+07	7.95824e+07	5.61235e+07	8.65174e+07	1.10029e+08	1.70138e+08	6.34801e+07	6.39117e+07	7.96152e+07	9.03469e+07	3.708e+07	4.42774e+07	1.05284e+08	9.80994e+07	4.89457e+07	8.96826e+07	1.58979e+08	1.59547e+07	2.61138e+08	5.1012e+07	9.26228e+07	8.34906e+07	8.3528e+07	7.8825e+07	7.84817e+07	6.57874e+07
M811T52	[M+H]+	1-stearoyl-2-arachidonyl-sn-glycero-3-phosphocholine	2.29047	1.06128	0.594759	810.599	52.1717			Lipids and lipid-like molecules	Glycerophospholipids	Glycerophosphocholines	2.75189e+09	2.81984e+09	2.28209e+09	1.89894e+09	2.40891e+09	1.79613e+09	1.92347e+09	2.15547e+09	2.42581e+09	2.53943e+09	2.6056e+09	1.50204e+09	2.35275e+09	2.20878e+09	3.6221e+09	2.20192e+09	2.84427e+09	2.51858e+09	3.2913e+09	1.60107e+09	2.00522e+09	3.66322e+09	3.74028e+09	1.11414e+09	1.76357e+09	2.10907e+09	2.86554e+09	4.21915e+09	1.65837e+09	2.3622e+09	2.41667e+09	2.37129e+09	2.41794e+09	2.65711e+09	2.31095e+09
M835T133	[M+H]+	1-stearoyl-2-docosahexaenoyl-sn-glycero-3-phosphocholine	0.541576	0.983552	0.842738	834.6	132.649	HMDB0008057		Lipids and lipid-like molecules	Glycerophospholipids	Glycerophosphocholines	7.044e+08	1.13368e+09	7.98284e+08	8.12988e+08	7.87509e+08	9.11328e+08	7.55305e+08	8.32213e+08	1.01414e+09	8.94914e+08	8.73669e+08	8.64051e+08	8.22636e+08	9.81335e+08	1.20259e+09	9.18393e+08	9.11476e+08	1.09818e+09	9.40932e+08	7.70311e+08	9.22164e+08	9.55261e+08	1.19286e+09	7.51769e+08	6.7868e+08	1.0401e+09	8.74718e+08	9.10252e+08	9.22389e+08	8.94457e+08	9.18004e+08	9.24556e+08	9.24553e+08	9.24609e+08	9.03303e+08
M437T33	[M-H]-	1-stearoyl-2-hydroxy-sn-glycero-3-phosphate	0.07565	0.908507	0.658573	437.257	32.5757			Lipids and lipid-like molecules	Glycerophospholipids	Glycerophosphates	4.18492e+06	6.52812e+06	4.46863e+06	1.0984e+07	6.25653e+06	7.09217e+06	1.12641e+07	7.00948e+06	9.38424e+06	5.51381e+06	4.38218e+06	5.93993e+06	9.07472e+06	1.1096e+07	1.02297e+07	1.75398e+07	1.08866e+07	9.44514e+06	4.03973e+07	2.77715e+07	5.71417e+07	2.25498e+07	1.69581e+07	9.296e+06	3.07004e+07	1.85403e+07	5.26441e+07	3.15713e+07	3.08166e+07	1.1423e+07	1.9112e+07	1.82718e+07	1.25792e+07	1.81347e+07	1.90659e+07
M506T179	[M+H-H2O]+	1-stearoyl-2-hydroxy-sn-glycero-3-phosphocholine	0.99986	1.19578	0.686397	506.361	179.018	HMDB0010384	C04230	Lipids and lipid-like molecules	Glycerophospholipids	Glycerophosphocholines	1.24131e+08	7.78678e+07	2.3699e+08	5.291e+08	1.02259e+08	1.37858e+08	1.44082e+08	1.07325e+08	2.53896e+08	3.16995e+08	8.50455e+07	1.0305e+08	1.08415e+08	2.46962e+08	1.77077e+08	2.12455e+08	2.43177e+08	2.26402e+08	1.48544e+08	1.50862e+08	1.11298e+08	1.24911e+08	1.29973e+08	1.48601e+08	4.86316e+08	1.28288e+08	6.27422e+08	1.67847e+08	1.11861e+08	1.47761e+08	2.13586e+08	2.03076e+08	2.13776e+08	2.13211e+08	1.45687e+08
M480T139	[M-H]-	1-stearoyl-2-hydroxy-sn-glycero-3-phosphoethanolamine	1.78712	1.0841	0.689513	480.31	139.236	HMDB0011130		Lipids and lipid-like molecules	Glycerophospholipids	Glycerophosphoethanolamines	6.27801e+08	3.60206e+08	6.07322e+08	5.87701e+08	5.27512e+08	3.32608e+08	1.58638e+08	7.45435e+08	5.5544e+08	4.46393e+08	3.81349e+08	5.19811e+08	5.52932e+08	5.60739e+08	5.5174e+08	7.79237e+08	1.61537e+08	5.48777e+08	8.24414e+08	6.5628e+08	1.3668e+09	7.52765e+08	9.74359e+08	1.75032e+09	8.78117e+08	3.90091e+08	1.60707e+08	1.19022e+09	6.06002e+08	8.85862e+08	4.75055e+08	4.77768e+08	3.88429e+08	3.84268e+08	5.26478e+08
M604T191	[M+H-C3H8NO6P]+	1-stearoyl-2-linoleoyl-sn-glycero-3-phospho-l-serine	0.302953	0.717027	0.316304	603.535	190.83	HMDB0012380		Lipids and lipid-like molecules	Glycerophospholipids	Glycerophosphoserines	1.61636e+07	1.66839e+07	1.36929e+07	5.04211e+06	2.02192e+07	839564	3.25166e+06	1.6294e+07	1.84635e+07	2.17093e+07	2.7515e+07	1.40754e+07	1.03157e+07	2.88892e+07	3.48068e+07	2.02903e+07	2.13621e+07	1.46608e+07	1.3262e+07	2.58979e+06	1.70236e+07	1.70741e+07	1.17448e+07	7.61304e+06	1.51946e+07	3.93647e+07	1.53121e+06	4.55089e+07	4.38556e+06	1.52751e+07	1.60094e+07	1.56208e+07	1.61159e+07	1.48953e+07	1.39705e+07
M787T138	[M+H]+	1-stearoyl-2-linoleoyl-sn-glycero-3-phosphocholine	2.31201	0.878038	0.165312	786.6	137.896	HMDB0008039		Lipids and lipid-like molecules	Glycerophospholipids	Glycerophosphocholines	2.37879e+09	2.33364e+09	2.55819e+09	2.18683e+09	2.54898e+09	2.29132e+09	2.26447e+09	2.24471e+09	2.64899e+09	3.53279e+09	3.14915e+09	2.44366e+09	2.68679e+09	2.88781e+09	3.37444e+09	2.74914e+09	3.29067e+09	4.12284e+09	3.21098e+09	2.35997e+09	2.11199e+09	2.47687e+09	4.29874e+09	2.07055e+09	2.77729e+09	3.43196e+09	2.72853e+09	2.4855e+09	2.60364e+09	2.54525e+09	2.81863e+09	2.819e+09	2.79017e+09	2.79005e+09	2.69853e+09
M833T137	[M+HCO2]-	1-stearoyl-2-oleoyl-sn-glycero-3-phosphocholine	0.203739	0.861833	0.5646	832.607	137.08	HMDB0008038		Lipids and lipid-like molecules	Glycerophospholipids	Glycerophosphocholines	3.70197e+06	3.91749e+06	6.03536e+06	2.85945e+06	4.94736e+06	2.75525e+06	2.15059e+06	3.96802e+06	3.33494e+06	5.98406e+06	3.92761e+06	8.73406e+06	7.23327e+06	2.79277e+06	5.98254e+06	3.32648e+06	4.14084e+06	5.14888e+06	963115	4.92611e+06	1.24421e+06	2.46464e+06	2.52426e+06	3.32085e+06	2.21268e+06	5.06299e+06	2.83804e+06	2.26469e+06	2.90622e+06	5.98093e+06	3.21586e+06	3.61644e+06	2.87962e+06	2.82349e+06	4.08917e+06
M789T108	[M+H]+	1-Stearoyl-2-oleoyl-sn-glycerol 3-phosphocholine (SOPC)	1.30298	0.877583	0.52439	788.613	107.702			Lipids and lipid-like molecules	Glycerophospholipids	Glycerophosphocholines	4.99325e+08	9.29497e+08	4.47909e+08	4.41432e+08	5.39821e+08	3.62095e+08	4.8888e+08	4.22001e+08	6.17582e+08	8.02619e+08	8.80193e+08	4.57982e+08	9.68172e+08	7.54785e+08	1.76933e+09	6.36271e+08	9.23578e+08	1.00369e+09	8.45265e+08	5.59671e+08	5.13865e+08	5.52849e+08	1.05884e+09	2.75186e+08	6.23395e+08	1.47444e+09	6.42175e+08	8.50657e+08	5.77319e+08	6.39406e+08	7.05787e+08	6.66494e+08	7.06104e+08	7.08554e+08	4.49165e+08
M524T207	(M+H)+	1-Stearoyl-sn-glycerol 3-phosphocholine	0.612041	0.89495	0.474345	524.372	207.376						8.5357e+07	1.06406e+08	1.08162e+08	1.37877e+08	1.14436e+08	2.06192e+08	1.28208e+08	1.55343e+08	1.61805e+08	1.52117e+08	1.51958e+08	9.80242e+07	1.37957e+08	1.50552e+08	1.92243e+08	2.16836e+08	2.02279e+08	1.92114e+08	2.28309e+08	1.55607e+08	1.69822e+08	1.89172e+08	2.1188e+08	2.23803e+08	2.97766e+08	1.84304e+08	2.17161e+08	2.66755e+08	2.12041e+08	1.7083e+08	1.71386e+08	1.78598e+08	1.79674e+08	1.78751e+08	1.82539e+08
M524T160	[M+H]+	1-Stearoyl-sn-glycerol 3-phosphocholine(LPC(18:0))	11.4013	0.805619	0.175521	524.371	160.316	HMDB0010384	C04230	Lipids and lipid-like molecules	Glycerophospholipids	Glycerophosphocholines	7.0137e+09	1.49679e+10	1.64798e+10	2.05461e+10	2.06681e+10	1.73549e+10	2.16422e+10	1.7961e+10	2.37183e+10	2.29867e+10	2.16457e+10	1.24882e+10	2.29875e+10	1.91317e+10	9.88211e+09	1.75468e+10	2.32958e+10	2.95982e+10	3.07701e+10	8.40835e+09	2.25166e+10	2.31365e+10	2.77129e+10	1.83475e+10	3.85308e+10	2.47961e+10	3.50705e+10	3.99782e+10	1.35353e+10	3.29207e+10	2.13389e+10	2.25796e+10	2.26052e+10	1.00199e+10	2.1112e+10
M536T266	[M+Na]+	1,2-bis(heptanoylthio) glycerophosphocholine	0.202764	1.15736	0.252951	536.211	266.057			Organic nitrogen compounds	Organonitrogen compounds	Quaternary ammonium salts	3.65222e+06	6.77829e+06	7.14841e+06	6.97269e+06	5.74275e+06	7.11232e+06	6.63977e+06	4.79356e+06	5.66047e+06	4.19406e+06	6.47491e+06	4.55792e+06	4.11492e+06	1.78515e+06	4.35715e+06	3.26831e+06	2.27861e+06	3.08435e+06	1.42618e+06	172060	3.25896e+06	170017	78189.2	3.52034e+06	349405	3.41556e+06	3.74251e+06	1.05551e+06	3.0072e+06	3.74251e+06	3.32294e+06	3.40316e+06	3.40133e+06	3.52162e+06	3.08089e+06
M72T292	[M+H-NH3]+	1,2-diamino-2-methylpropane	2.27981	0.88214	0.478968	72.0809	291.504			Organic nitrogen compounds	Organonitrogen compounds	Amines	6.12465e+08	1.51234e+09	1.06414e+09	1.30553e+09	8.78669e+08	1.43222e+09	1.14103e+09	8.02649e+08	1.07749e+09	1.59973e+09	1.28458e+09	1.80913e+09	9.62693e+08	4.59536e+08	8.42585e+08	5.99637e+08	5.34638e+08	7.01085e+08	5.97667e+08	2.0754e+08	1.188e+08	2.14145e+08	1.71378e+08	8.51674e+07	4.30315e+08	7.33819e+07	1.75748e+08	8.01128e+08	1.32222e+08	3.82332e+08	6.49586e+08	6.45854e+08	6.49869e+08	6.32002e+08	5.81427e+08
M831T133	[M+H]+	1,2-diarachidonoyl-sn-glycero-3-phosphocholine	0.611596	1.01835	0.829405	830.567	132.568	HMDB0008443		Lipids and lipid-like molecules	Glycerophospholipids	Glycerophosphocholines	1.17065e+08	1.75981e+08	2.00324e+08	1.65647e+08	1.35127e+08	1.79024e+08	1.54779e+08	1.70977e+08	1.49163e+08	1.5811e+08	1.49942e+08	1.72667e+08	1.26835e+08	2.21009e+08	1.53602e+08	1.97729e+08	1.5669e+08	1.36166e+08	1.65888e+08	2.026e+08	1.58869e+08	2.09853e+08	1.5727e+08	6.24847e+08	1.33627e+08	1.41868e+08	1.31173e+08	1.66919e+08	1.61853e+08	1.77055e+08	1.59215e+08	1.59214e+08	1.59213e+08	1.60041e+08	1.63974e+08
M552T613	[M+H-H2O]+	1,2-dihexadecanoyl-sn-glycerol	0.0925224	1.01253	0.715802	551.504	613.083			Lipids and lipid-like molecules	Glycerolipids	Diradylglycerols	8.02345e+06	7.96012e+06	7.47843e+06	7.69616e+06	8.35985e+06	8.07837e+06	7.56149e+06	7.00965e+06	7.51935e+06	8.10587e+06	8.34584e+06	8.46499e+06	7.82854e+06	8.65274e+06	7.82013e+06	1.0526e+07	9.39323e+06	8.99234e+06	9.21024e+06	7.34217e+06	7.6894e+06	7.81874e+06	7.38927e+06	1.05542e+07	7.90245e+06	7.97239e+06	8.05436e+06	7.98633e+06	8.36788e+06	7.43e+06	8.00826e+06	8.03148e+06	8.59189e+06	7.51913e+06	7.391e+06
M535T27	[M-H]-	1,2-dilauroyl-sn-glycero-3-phosphate	0.252158	1.05691	0.861838	535.346	26.8549			Lipids and lipid-like molecules	Glycerophospholipids	Glycerophosphates	1.40474e+07	8.9894e+06	1.13085e+07	1.9976e+07	3.08704e+06	5.97819e+06	1.78812e+07	7.73584e+06	1.3826e+07	9.38977e+06	6.63095e+06	4.50963e+06	2.98563e+07	6.75704e+06	1.45936e+07	1.62497e+07	1.0018e+07	2.22272e+07	4.97441e+07	1.03039e+07	1.29085e+07	1.14217e+07	9.29801e+06	4.55685e+06	2.1312e+07	4.17667e+06	1.58457e+07	4.05669e+07	6.12182e+06	8.95207e+06	7.87839e+06	4.77496e+06	1.41065e+07	1.04822e+07	8.14131e+06
M609T221	[M-H]-	1,2-dilauroyl-sn-glycero-3-phospho-sn-glycerol	0.103934	0.282856	0.0797829	609.365	221.1			Lipids and lipid-like molecules	Glycerophospholipids	Glycerophosphoglycerols	32443.7	36213.4	422897	38418.2	38321.3	36545.3	227068	198229	87065.9	381313	362859	881790	1.02862e+06	872558	791660	822828	1.32203e+06	1.19506e+06	6.68997e+06	2.68595e+06	2.392e+06	3.38932e+06	1.05451e+06	1.91901e+06	2.12381e+07	6.39148e+06	1.15152e+07	1.53014e+07	4.69519e+06	1.44317e+06	2.43653e+06	2.02633e+06	2.70372e+06	2.12346e+06	2.29144e+06
M741T105	[M+H]+	1,2-dilinoleoyl-sn-glycero-3-phosphoethanolamine	0.826827	1.25986	0.0477756	740.522	104.647	HMDB0009093		Lipids and lipid-like molecules	Glycerophospholipids	Glycerophosphoethanolamines	8.93077e+07	7.45474e+07	6.30277e+07	5.95242e+07	9.35992e+07	6.70011e+07	6.35693e+07	6.01775e+07	6.72923e+07	5.17131e+07	6.68742e+07	4.51806e+07	9.64426e+07	6.4079e+07	7.63669e+07	6.95818e+07	6.8908e+07	6.2061e+07	3.42082e+07	3.12779e+07	4.36688e+07	7.96286e+07	4.33783e+07	6.88568e+07	4.4522e+07	7.09832e+07	2.3548e+07	2.98268e+07	2.84832e+07	4.42029e+07	6.38871e+07	5.8252e+07	5.92086e+07	5.60435e+07	5.82359e+07
M600T142	[M+H-H2O]+	1,2-dilinoleoylglycerol	0.622444	1.04165	0.832733	599.503	141.855			Lipids and lipid-like molecules	Fatty Acyls	Lineolic acids and derivatives	1.68175e+08	1.69473e+08	1.02826e+08	9.28088e+07	1.73029e+08	1.4074e+08	1.04796e+08	1.61216e+08	1.40559e+08	9.20243e+07	2.26282e+08	8.83032e+07	1.60358e+08	1.35556e+08	1.46868e+08	1.59727e+08	1.11554e+08	1.29954e+08	7.20794e+07	9.96708e+07	1.06856e+08	1.23738e+08	1.2487e+08	1.16868e+08	1.10858e+08	9.62716e+07	4.40915e+07	8.07727e+07	1.32661e+08	9.11359e+07	1.1091e+08	2.2783e+08	1.2438e+08	1.09706e+08	1.06093e+08
M809T134	[M+Na]+	1,2-dioleoyl-sn-glycero-3-phosphatidylcholine	3.67593	1.02347	0.722877	808.584	133.724	HMDB0062690		Lipids and lipid-like molecules	Glycerophospholipids	Glycerophosphocholines	4.83396e+09	6.55424e+09	7.44226e+09	6.77729e+09	5.60111e+09	6.68648e+09	5.81515e+09	5.97329e+09	6.15443e+09	6.5794e+09	6.25274e+09	6.25139e+09	5.73359e+09	6.94994e+09	6.36603e+09	6.78641e+09	6.40756e+09	6.10986e+09	6.35276e+09	6.51849e+09	6.49269e+09	6.89959e+09	6.84162e+09	5.97747e+09	5.34915e+09	5.47699e+09	5.83962e+09	6.33644e+09	6.46813e+09	6.92161e+09	6.30748e+09	6.29712e+09	6.37346e+09	6.30583e+09	6.29698e+09
M510T194_2	[M-2H]2-	1,2-dioleoyl-sn-glycero-3-phospho-(1'-myo-inositol-3',4'-bisphosphate)	0.0882337	0.751661	0.360278	510.255	193.744			Lipids and lipid-like molecules	Glycerophospholipids	Glycerophosphoinositol phosphates	1.23199e+06	1.78338e+06	1.543e+06	756504	1.89586e+06	1.74902e+06	2.37653e+06	3.86865e+06	1.67672e+06	1.22662e+06	403716	2.36771e+06	9.74932e+06	5.06733e+06	6.49553e+06	6.81576e+06	1.08017e+07	9.8238e+06	3.4531e+07	2.68073e+07	1.49592e+07	2.26501e+07	2.60869e+07	1.36176e+07	1.02451e+08	4.62635e+07	1.04433e+08	1.63168e+08	5.90136e+07	1.18256e+07	2.32537e+07	2.31558e+07	2.18978e+07	2.28807e+07	2.28767e+07
M771T38	[M-H]-	1,2-dioleoyl-sn-glycero-3-phosphoethanolamine-n,n-dimethyl	0.084116	1.04372	0.823453	770.57	37.6699	HMDB0010564		Lipids and lipid-like molecules	Glycerophospholipids	Glycerophosphoethanolamines	1.65593e+07	1.74725e+07	1.28244e+07	1.52484e+07	2.44205e+07	1.38036e+07	8.77226e+06	1.04719e+07	1.73784e+07	2.46681e+07	2.13544e+07	1.34808e+07	1.79943e+07	8.48347e+06	2.93443e+07	1.27858e+07	1.6633e+07	2.3486e+07	2.57442e+07	1.43617e+07	1.79487e+07	2.7835e+07	1.42112e+07	2.83862e+07	4.69656e+07	1.84635e+07	1.53838e+07	1.44635e+07	1.23962e+07	1.59456e+07	1.61437e+07	1.69524e+07	1.72997e+07	1.69648e+07	1.732e+07
M604T613	[M+H-H2O]+	1,2-dioleoyl-sn-glycerol	0.122704	1.03583	0.258325	603.535	613.116	HMDB0007218		Lipids and lipid-like molecules	Glycerolipids	Diradylglycerols	5.64513e+06	5.54968e+06	5.69452e+06	6.25866e+06	5.5036e+06	5.41902e+06	5.49685e+06	4.96915e+06	5.51503e+06	5.70066e+06	5.53289e+06	5.67766e+06	5.38268e+06	5.63777e+06	5.39648e+06	5.77387e+06	5.27752e+06	5.52887e+06	6.28823e+06	6.18527e+06	5.8262e+06	5.74511e+06	5.53885e+06	4.36504e+06	4.89491e+06	4.58513e+06	5.88045e+06	5.23558e+06	5.24814e+06	5.34402e+06	5.71449e+06	5.57328e+06	5.73174e+06	5.59055e+06	4.42886e+06
M731T142_1	[M+H]+	1,2-dipalmitoleoyl-sn-glycero-3-phosphocholine	0.840893	1.03916	0.819842	730.538	141.756	HMDB0008002		Lipids and lipid-like molecules	Glycerophospholipids	Glycerophosphocholines	6.33638e+08	8.59304e+08	8.80283e+08	5.89725e+08	6.85941e+08	1.04451e+09	1.06629e+09	6.25212e+08	6.30186e+08	5.06813e+08	6.01743e+08	1.08628e+09	7.99367e+08	9.19245e+08	5.92649e+08	6.69462e+08	5.52368e+08	6.51485e+08	5.33998e+08	1.07909e+09	9.51932e+08	7.17509e+08	6.4743e+08	5.98808e+08	6.49027e+08	5.68912e+08	8.39691e+08	5.38999e+08	9.46929e+08	6.69602e+08	7.36791e+08	7.368e+08	7.28787e+08	7.32782e+08	7.60986e+08
M691T80	[M-H]-	1,2-dipalmitoyl-sn-glycero-3-phosphoethanolamine	0.200139	0.536457	0.312395	690.508	80.033	HMDB0008923		Lipids and lipid-like molecules	Glycerophospholipids	Glycerophosphoethanolamines	1.97209e+06	1.95397e+06	1.98178e+06	478692	1.41763e+06	919132	2.1008e+06	2.03325e+06	1.55555e+06	982383	1.19179e+06	8.39719e+06	8.9584e+06	1.65134e+07	1.89289e+07	8.44594e+06	5.15521e+06	9.28132e+06	4.04806e+07	7.68514e+06	1.71097e+07	1.81503e+07	2.2345e+07	3.35967e+06	3.97348e+07	4.97513e+07	1.76485e+07	7.12878e+07	2.56865e+07	2.45624e+07	1.38046e+07	1.07884e+07	1.08889e+07	1.18911e+07	1.07922e+07
M473T292	[M+Na]+	1,2-dithiolane-3-pentanamide, n,n'-1,3-propanediylbis-	0.86491	1.3384	0.0165696	473.135	292.064			Organoheterocyclic compounds	Dithiolanes	Lipoamides	5.06089e+07	5.37852e+07	5.50885e+07	6.37237e+07	5.67424e+07	7.09986e+07	5.67086e+07	5.56155e+07	4.31501e+07	3.45852e+07	3.68284e+07	3.53268e+07	3.65204e+07	6.72565e+07	3.41367e+07	3.08765e+07	3.75254e+07	3.37643e+07	5.92567e+07	1.69764e+07	1.18295e+07	1.77289e+07	1.43134e+07	1.17899e+07	1.82798e+07	1.58635e+07	1.34339e+07	7.0972e+07	1.14732e+07	2.14507e+07	5.11754e+07	4.45786e+07	5.28177e+07	5.18584e+07	5.00681e+07
M125T380	[M-H]-	1,2,3-benzenetriol	0.203997	1.20125	0.175981	125.024	380.469	HMDB0013674	C01108	Benzenoids	Phenols	Benzenetriols and derivatives	4.79155e+06	5.55459e+06	4.32839e+06	5.80668e+06	5.64286e+06	6.5089e+06	4.79831e+06	3.12322e+06	5.08757e+06	3.73864e+06	6.76582e+06	3.65223e+06	5.50088e+06	7.44396e+06	5.99596e+06	5.2659e+06	4.58351e+06	4.79597e+06	9.36089e+06	5.66301e+06	5.02433e+06	5.07389e+06	4.30228e+06	5.09415e+06	1.45417e+07	5.91567e+06	7.37674e+06	9.20509e+06	6.04395e+06	7.05556e+06	6.16698e+06	6.58922e+06	5.97585e+06	6.24552e+06	6.75509e+06
M388T48	[M-H]-	1,3-benzenediol, 4-chloro-6-[5-[[2-(4-morpholinyl)ethyl]amino]-1,2-benzisoxazol-3-yl]-	0.337134	0.428748	0.325691	388.107	48.0585						6.96978e+06	980746	980746	3.79288e+06	4.4696e+06	3.79288e+06	615979	2.20881e+07	789060	2.20881e+07	2.38681e+06	980746	1.17243e+06	3.82429e+06	789060	6.96978e+06	8.0753e+06	615979	1.8857e+07	1.22674e+07	1.85414e+07	4.13343e+07	7.84504e+06	4.83177e+06	2.13666e+07	2.85415e+07	1.55851e+08	2.74407e+07	6.45465e+07	8.01253e+06	1.04847e+07	1.51348e+07	1.20038e+07	1.27698e+07	1.27373e+07
M259T30	[M+H]+	1,3-benzenediol, 5-methyl-2-[(1r,6r)-3-methyl-6-(1-methylethenyl)-2-cyclohexen-1-yl]-	0.191502	1.06494	0.586683	259.169	30.2818			Lipids and lipid-like molecules	Prenol lipids	Monoterpenoids	9.78121e+06	8.64376e+06	8.60648e+06	5.18568e+06	7.06305e+06	9.21375e+06	8.65063e+06	7.546e+06	9.02473e+06	8.13836e+06	5.41173e+06	6.76532e+06	8.66728e+06	6.62237e+06	6.56768e+06	6.49477e+06	4.89805e+06	5.34428e+06	5.08496e+06	4.30967e+06	3.45669e+06	3.36035e+06	9.59432e+06	4.8934e+06	6.75735e+06	4.38134e+06	4.91412e+06	5.05577e+06	2.80209e+06	3.95225e+06	6.5233e+06	5.99111e+06	6.40458e+06	6.77738e+06	6.52757e+06
M155T710	[M+H-H2O]+	1,3-cyclohexanedicarboxylic acid	0.130374	1.02607	0.889453	155.07	710.146			Organic acids and derivatives	Carboxylic acids and derivatives	Dicarboxylic acids and derivatives	8.36301e+06	6.57491e+06	6.56455e+06	7.45516e+06	2.96491e+06	7.29189e+06	6.0879e+06	1.04065e+07	5.90765e+06	6.00611e+06	5.94773e+06	3.86218e+06	7.37093e+06	6.3405e+06	4.06863e+06	5.09713e+06	6.94538e+06	6.34286e+06	4.75471e+06	7.75376e+06	6.15427e+06	9.70847e+06	7.77133e+06	9.09028e+06	5.20838e+06	5.29011e+06	3.33478e+06	8.97107e+06	4.3239e+06	6.94109e+06	6.21848e+06	5.82403e+06	7.25019e+06	6.47301e+06	6.18773e+06
M371T11	[M+Na]+	1,3,4,6-tetra-o-acetyl-.beta.-d-mannopyranose	0.04981	0.775917	0.230083	371.113	10.962			Organic acids and derivatives	Carboxylic acids and derivatives	Tetracarboxylic acids and derivatives	486534	343371	661455	688895	54092.5	507665	678516	413485	590513	645505	643154	562725	761709	526330	586939	654509	691871	356639	842120	894474	566182	681431	790655	580044	673623	325705	536317	518969	676249	728212	550380	549984	456609	487588	559872
M341T275	[M+C2H3O2]-	1,4-d-xylobiose	0.190355	0.619642	0.496517	341.125	275.147		C01630	Organic oxygen compounds	Organooxygen compounds	Carbohydrates and carbohydrate conjugates	3.54783e+06	129637	86296	166953	581189	2.05609e+07	6.50923e+06	3.60124e+06	2.57299e+06	8.93589e+06	6.34077e+06	1.25033e+07	2.07586e+07	1.62877e+07	1.52626e+07	9.34702e+06	5.76073e+07	1.08047e+08	1.33901e+08	4.30135e+07	9.8177e+07	7.54886e+06	2.05577e+07	1.00743e+08	4.76854e+07	6.16913e+06	1.56966e+08	2.15189e+08	1.81802e+07	3.9437e+07	4.65986e+07	4.7611e+07	4.87727e+07	4.74731e+07	5.18161e+07
M159T248	[M+H]+	1,5-diaminonaphthalene	0.601187	0.924375	0.388716	159.091	248.346		C19463				8.1307e+07	1.40859e+08	1.45595e+08	1.59211e+08	1.22869e+08	1.56225e+08	1.51719e+08	1.34688e+08	1.52069e+08	1.42888e+08	1.40485e+08	1.50163e+08	1.51926e+08	1.07037e+08	1.43654e+08	1.17471e+08	1.07427e+08	1.46648e+08	9.21565e+07	3.74992e+07	2.10485e+07	6.85306e+07	4.83913e+07	4.58438e+06	2.18184e+07	1.41311e+07	3.12699e+07	7.39502e+07	2.4709e+07	8.57544e+07	1.00488e+08	1.00852e+08	9.71563e+07	1.01361e+08	1.00487e+08
M81T32	[M+H-H2O]+	1,5-hexadien-3-ol	0.228251	0.956008	0.406547	81.0699	32.3102			Organic oxygen compounds	Organooxygen compounds	Alcohols and polyols	4.16493e+07	3.99813e+07	4.04095e+07	3.36314e+07	3.80361e+07	3.93652e+07	4.33346e+07	3.43636e+07	4.43933e+07	3.66073e+07	4.39057e+07	4.11935e+07	3.95726e+07	2.55398e+07	3.06878e+07	2.72754e+07	3.35015e+07	3.6457e+07	2.60611e+07	3.11684e+07	3.59508e+07	2.92994e+07	3.38573e+07	2.56805e+07	2.69515e+07	2.37707e+07	2.44828e+07	2.7778e+07	3.28417e+07	3.43833e+07	3.29772e+07	3.24737e+07	3.2807e+07	3.49083e+07	3.24767e+07
M275T285_2	[M+H-2H2O+4i]+	1,6-dibromo-1,6-dideoxy-d-mannitol	0.0908697	0.939498	0.718945	274.91	285.457		C13522	Organohalogen compounds	Halohydrins	Bromohydrins	3.46363e+06	1.48788e+06	1.47958e+06	3.75865e+06	2.99372e+06	2.19265e+06	2.25543e+06	2.29602e+06	3.31728e+06	2.55632e+06	2.68413e+06	3.25713e+06	2.00414e+06	2.71712e+06	3.24015e+06	1.76151e+06	2.00188e+06	1.40952e+06	3.57077e+06	1.74854e+06	3.5556e+06	3.74749e+06	3.76368e+06	2.65579e+07	6.27029e+06	2.92776e+06	2.32968e+06	1.05586e+06	1.74815e+06	2.73906e+06	2.13147e+06	2.21102e+06	2.72217e+06	2.24973e+06	2.13259e+06
M499T428	[M+Na]+	1,7-bis(4-hydroxyphenyl)-5-[(2r,3r,4s,5s,6r)-3,4,5-trihydroxy-6-(hydroxymethyl)oxan-2-yl]oxyheptan-3-one	0.384843	0.371235	0.168691	499.204	428.188			Phenylpropanoids and polyketides	Diarylheptanoids	Linear diarylheptanoids	5.42957e+06	136748	47073.4	9.81077e+06	29358.8	44383.3	122768	1.18623e+07	1.20101e+07	1.2292e+07	30161.9	5.42957e+06	1.51809e+06	410867	401710	515783	1.28241e+06	434822	1.45405e+07	3.90385e+06	6.41391e+06	6.83492e+06	4.13537e+06	7.52064e+06	5.73317e+07	3.30553e+07	3.54513e+07	5.25192e+07	3.25669e+07	1.43092e+07	9.5484e+06	9.55979e+06	9.47316e+06	9.51169e+06	9.62886e+06
M481T27	[M-H]-	1.alpha.-methyl-5.alpha.-androstan-3.alpha.,17.beta.-diol glucuronide	0.688779	1.07742	0.638948	481.3	26.5351						1.94505e+08	2.07412e+08	2.25386e+08	3.10394e+08	3.11653e+08	2.08223e+08	3.32733e+08	1.71086e+08	1.54634e+08	2.30101e+08	2.82476e+08	1.81811e+08	3.66883e+08	2.76765e+08	2.47144e+08	2.6777e+08	3.0285e+08	2.8843e+08	3.21091e+08	2.52959e+08	3.02296e+08	1.82108e+08	1.78826e+08	9.23618e+07	3.86909e+08	2.50728e+08	6.12699e+08	3.82762e+08	2.38096e+08	1.45639e+08	2.67326e+08	2.73055e+08	2.75323e+08	2.75318e+08	2.75306e+08
M472T382	[M+H]+	10-formyl-7,8-dihydrofolic acid	0.387118	1.38636	0.0829987	472.172	381.838	HMDB0006485	C03204	Organoheterocyclic compounds	Pteridines and derivatives	Pterins and derivatives	1.3396e+07	1.02798e+07	8.81717e+06	9.31659e+06	6.91575e+06	8.7248e+06	9.11559e+06	5.04187e+06	1.01515e+07	5.09028e+06	8.28997e+06	3.75036e+06	1.41422e+07	1.84056e+07	1.13581e+07	1.01923e+07	1.59152e+07	1.42521e+07	1.63892e+07	1.25263e+07	1.16018e+07	1.12006e+07	9.70165e+06	1.23366e+07	1.24094e+07	1.24055e+07	1.11694e+07	1.7093e+07	1.18824e+07	1.43175e+07	1.40884e+07	1.41235e+07	1.42837e+07	1.26612e+07	1.31676e+07
M513T28_2	[M-H]-	11-ketofusidic acid	0.621727	1.05423	0.414382	513.311	28.0873			Lipids and lipid-like molecules	Steroids and steroid derivatives	Steroid esters	1.15459e+08	1.37528e+08	1.62229e+08	1.57783e+08	1.54987e+08	1.69148e+08	1.52988e+08	1.52294e+08	1.28151e+08	1.4062e+08	1.43616e+08	1.33317e+08	1.40919e+08	1.32597e+08	1.38817e+08	1.25422e+08	1.31262e+08	1.39268e+08	1.31353e+08	1.9945e+08	1.5165e+08	1.43074e+08	1.38045e+08	1.14396e+08	1.34956e+08	1.31902e+08	1.47523e+08	1.38497e+08	1.4127e+08	1.33963e+08	1.43038e+08	1.46914e+08	1.45224e+08	1.46908e+08	1.46902e+08
M505T21	[M-H]-	11.alpha.-hydroxyprogesterone .beta.-d-glucuronide	0.228847	0.68797	0.18354	505.263	21.1295			Lipids and lipid-like molecules	Steroids and steroid derivatives	Steroidal glycosides	5.53679e+06	2.81162e+06	3.09386e+06	4.55946e+06	6.22056e+06	3.0483e+06	3.29981e+06	3.73511e+06	6.40824e+06	4.51138e+06	7.73568e+06	1.10419e+07	1.1994e+07	6.45649e+06	6.99021e+06	6.43712e+06	5.96833e+06	5.87498e+06	1.04123e+07	4.03827e+06	3.55064e+06	5.49259e+06	5.96386e+06	3.33769e+06	5.26403e+06	5.04299e+06	7.70615e+06	1.05737e+07	4.5229e+06	3.34508e+06	6.69921e+06	5.59552e+06	5.90263e+06	5.91767e+06	6.15229e+06
M329T136	[M-H]-	11beta-hydroxyprogesterone	0.862949	0.920266	0.674214	329.233	136.166	HMDB0004031	C05498	Lipids and lipid-like molecules	Steroids and steroid derivatives	Pregnane steroids	5.16653e+07	1.41628e+08	9.25485e+07	1.44571e+08	1.10987e+08	1.75857e+08	8.26024e+07	1.54639e+08	1.37651e+08	1.38316e+08	1.8038e+08	8.58132e+07	1.36475e+08	1.53747e+08	1.30848e+08	2.08355e+08	1.12188e+08	1.39835e+08	1.19235e+08	1.36626e+08	1.66197e+08	1.25482e+08	1.25251e+08	1.19277e+08	5.42228e+07	7.40219e+07	8.33282e+07	5.71553e+07	1.13822e+08	9.64449e+07	1.05466e+08	1.101e+08	1.05055e+08	1.10158e+08	1.05283e+08
M239T421	[M+Na]+	12-hydroxydodecanoic acid	0.446611	1.6151	0.19827	239.15	420.82	HMDB0002059	C08317	Organic acids and derivatives	Hydroxy acids and derivatives	Medium-chain hydroxy acids and derivatives	2.24374e+07	1.18615e+07	1.3598e+07	3.10931e+07	9.93244e+06	2.66587e+07	1.3464e+07	1.52898e+07	39832.1	2.01681e+07	2.24374e+07	163962	1.8788e+07	7.77075e+06	8.10316e+06	6.3956e+06	1.24389e+07	1.06211e+07	1.04068e+07	8.7823e+06	4.0849e+06	9.79371e+06	6.42349e+06	7.5086e+06	7.2789e+07	8.40272e+06	7.73492e+07	2.68942e+07	2.58548e+07	1.01254e+08	1.44201e+07	1.43134e+07	1.44204e+07	1.45365e+07	1.40189e+07
M295T35	[M-H]-	12(13)-epoxy-9z-octadecenoic acid	0.444937	1.08698	0.532991	295.228	34.5106	HMDB0004702		Lipids and lipid-like molecules	Fatty Acyls	Fatty acids and conjugates	7.51889e+07	5.33356e+07	4.70303e+07	7.68394e+07	5.7757e+07	6.41414e+07	5.44507e+07	4.50136e+07	6.52428e+07	5.53971e+07	8.2189e+07	4.20483e+07	5.18568e+07	6.60925e+07	6.52182e+07	6.0907e+07	4.7978e+07	4.96307e+07	4.6832e+07	7.16632e+07	3.80939e+07	4.30375e+07	3.7457e+07	7.87934e+07	4.51633e+07	1.97736e+07	2.48869e+07	1.68909e+07	2.73333e+07	3.39552e+07	4.51851e+07	4.5661e+07	4.56556e+07	4.50447e+07	4.1861e+07
M365T26	[M-H]-	15-cyclohexylpentanorprostaglandin f2.alpha.	0.447889	0.979312	0.707595	365.237	25.9582			Lipids and lipid-like molecules	Fatty Acyls	Eicosanoids	1.1077e+08	1.63027e+08	1.53604e+08	1.61075e+08	1.50439e+08	1.51802e+08	1.52382e+08	1.54619e+08	1.43921e+08	1.58961e+08	1.5281e+08	1.46841e+08	1.51851e+08	1.55349e+08	1.45575e+08	1.57529e+08	1.5078e+08	1.46336e+08	1.594e+08	1.35054e+08	1.57145e+08	1.51908e+08	1.36264e+08	8.72559e+07	1.04341e+08	1.52375e+08	1.53363e+08	1.67419e+08	1.73188e+08	1.55852e+08	1.54385e+08	1.56073e+08	1.47474e+08	1.56057e+08	1.56037e+08
M284T113	[M+K]+	15-deoxy-goyazensolide	0.565661	0.27484	0.304396	284.331	112.85			Organoheterocyclic compounds	Lactones	Gamma butyrolactones	7.42103e+06	4.48295e+06	2.38872e+06	7.23998e+06	7.40324e+06	3.9763e+06	8.83702e+06	4.35594e+06	3.52272e+06	8.64885e+07	7.35097e+06	9.19543e+06	4.17358e+06	3.3424e+06	6.92607e+06	4.78304e+07	1.85132e+07	1.12876e+07	5.21354e+07	8.13127e+06	8.11318e+06	3.93936e+06	3.52686e+06	4.61285e+06	1.99284e+07	9.71146e+06	8.0173e+06	3.43308e+07	1.03814e+06	5.43475e+06	1.56314e+07	1.6719e+07	1.5564e+07	1.58404e+07	1.5243e+07
M271T35	[M-H]-	16-hydroxyhexadecanoic acid	0.424554	0.781738	0.198067	271.228	35.3293	HMDB0006294	C18218	Lipids and lipid-like molecules	Fatty Acyls	Fatty acids and conjugates	2.49991e+07	1.8851e+07	1.96095e+07	2.33291e+07	2.62952e+07	3.03736e+07	2.38828e+07	1.6106e+07	4.38262e+07	3.18328e+07	4.27768e+07	2.50862e+07	2.93837e+07	6.06141e+07	4.53522e+07	5.52804e+07	3.22463e+07	3.48833e+07	2.04696e+07	4.00784e+07	1.99959e+07	2.54894e+07	3.60228e+07	5.83762e+07	2.39321e+07	9.47702e+06	1.65911e+07	7.94974e+06	1.80598e+07	9.50402e+06	2.88795e+07	4.3336e+07	3.63036e+07	3.51596e+07	3.47695e+07
M444T224	[M+H]+	16-phenoxytetranorprostaglandin f2.alpha. cyclopropyl methyl amide	0.0379537	1.07322	0.838425	444.296	224.006			Lipids and lipid-like molecules	Fatty Acyls	Eicosanoids	157207	224702	406677	142091	192603	657276	286227	114516	308381	307005	474678	168267	313345	688696	243263	603654	381311	207835	1.47489e+06	219738	402004	486849	423388	275041	6.02881e+06	1.32734e+06	7.90374e+06	1.1459e+07	1.17316e+06	1.17067e+06	1.15471e+06	1.19879e+06	1.03827e+06	1.38423e+06	1.19727e+06
M361T121	[M-H]-	16,16-dimethylprostaglandin a2	0.0841151	0.858427	0.837401	361.238	121.003			Lipids and lipid-like molecules	Fatty Acyls	Eicosanoids	4.16212e+06	1.07003e+07	136845	598510	392549	124124	937450	2.97889e+06	842435	2.92452e+06	2.24223e+06	8.84652e+06	4.12726e+07	1.29234e+07	1.7405e+07	2.85238e+07	3.29493e+07	3.77509e+07	8.98321e+06	3.35641e+07	1.10552e+07	1.58129e+07	3.25515e+07	1.4395e+07	9.44446e+06	2.2572e+07	2.22218e+06	3.41548e+07	5.90254e+06	1.61484e+07	1.43028e+07	1.42861e+07	1.47076e+07	1.46392e+07	1.57767e+07
M383T161	[M-H]-	17,20-dimethylprostaglandin f1.alpha.	0.240313	0.725938	0.0616187	383.291	161.17			Lipids and lipid-like molecules	Fatty Acyls	Eicosanoids	3.30303e+06	5.13486e+06	5.87098e+06	5.08976e+06	4.47975e+06	5.06302e+06	5.67859e+06	9.37393e+06	6.26618e+06	6.72735e+06	8.04413e+06	3.7774e+06	1.85673e+07	1.68218e+07	1.61237e+07	2.40786e+07	1.66336e+07	1.62417e+07	8.33505e+06	2.92399e+06	3.15339e+06	5.89509e+06	1.4736e+07	7.57615e+06	2.14002e+06	4.87608e+06	4.34363e+06	613322	3.49081e+06	3.23733e+06	8.10837e+06	7.30765e+06	7.91052e+06	9.06916e+06	8.10469e+06
M429T32	[M+H]+	17.beta.-nandrolone decanoate	0.492813	1.01828	0.744672	429.319	32.3471	HMDB0015694	C08154	Lipids and lipid-like molecules	Steroids and steroid derivatives	Steroid esters	9.38596e+07	7.98702e+07	8.23301e+07	7.25197e+07	8.19979e+07	7.29478e+07	8.81801e+07	7.32187e+07	7.49558e+07	8.83058e+07	7.37556e+07	7.64313e+07	7.9844e+07	7.55256e+07	6.62773e+07	7.55386e+07	6.79259e+07	7.30825e+07	6.96573e+07	6.88822e+07	6.62869e+07	7.05765e+07	6.67051e+07	4.53378e+08	1.03112e+08	5.46147e+07	7.15416e+07	7.13626e+07	6.23654e+07	6.8547e+07	6.70472e+07	6.84506e+07	6.7021e+07	6.84477e+07	6.16443e+07
M85T438	[M+H]+	1h-1,2,4-triazol-3-amine	0.353422	2.25224	0.353181	85.0285	438.469		C11261	Organoheterocyclic compounds	Azoles	Triazoles	1.41159e+06	1.70246e+06	1.40294e+07	2.54447e+07	1.57208e+06	1.8002e+06	1.10874e+07	1.67538e+06	1.87429e+06	1.92282e+06	1.57098e+06	2.2757e+06	1.02553e+07	1.50891e+06	8.28445e+07	6.36889e+06	1.85262e+06	3.26022e+06	2.4869e+08	2.9547e+06	4.74903e+06	1.28148e+06	1.14969e+06	1.2355e+06	2.03839e+08	1.28667e+06	4.761e+06	1.016e+08	2.40392e+06	2.90015e+06	2.82379e+07	2.95232e+07	2.77261e+07	2.89151e+07	2.91098e+07
M356T32	[M-H]-	1h-indole-1-butanoic acid, 3-(1-naphthalenylcarbonyl)-	0.461234	1.05593	0.20762	356.117	31.943			Organoheterocyclic compounds	Indoles and derivatives	Naphthoylindoles	8.2316e+07	9.38049e+07	8.36452e+07	9.57432e+07	9.22233e+07	9.63354e+07	8.18656e+07	9.75082e+07	8.06437e+07	8.6586e+07	8.63133e+07	8.23347e+07	8.93476e+07	7.80513e+07	8.72196e+07	8.42726e+07	7.97209e+07	9.96163e+07	1.01187e+08	1.29285e+08	8.77496e+07	8.96636e+07	9.05376e+07	1.92281e+07	2.55727e+07	8.46675e+07	6.24405e+07	7.05193e+07	8.51265e+07	1.06647e+08	8.68249e+07	8.68246e+07	8.36475e+07	8.84034e+07	9.1312e+07
M370T291	[M-H]-	1h-indole-1-pentanoic acid, 3-(1-naphthalenylcarbonyl)-	0.132836	0.994217	0.978249	370.125	290.677			Organoheterocyclic compounds	Indoles and derivatives	Naphthoylindoles	1.80782e+07	1.97159e+07	2.1169e+07	1.16802e+07	1.85764e+07	1.56293e+07	2.49311e+07	1.46101e+06	2.11428e+07	2.01347e+07	1.76836e+07	2.01056e+07	3.28887e+07	2.63949e+07	2.43399e+07	2.79107e+07	1.81005e+07	2.87769e+07	1.94272e+07	6.2227e+06	5.4697e+06	1.00534e+07	2.69089e+06	4.53097e+06	8.20373e+06	36420.5	2.18393e+07	2.64138e+07	1.31262e+07	6.96175e+06	2.31898e+07	2.19055e+07	1.99496e+07	1.98356e+07	6.22701e+06
M258T352	[M+H]+	1h-indole-3-carboxylic acid, 1-(cyclohexylmethyl)-	0.0901988	0.931524	0.658256	258.156	352.178			Organoheterocyclic compounds	Indoles and derivatives	Indolecarboxylic acids and derivatives	3.04268e+06	7.78862e+06	6.20456e+06	6.61825e+06	4.62263e+06	7.67554e+06	6.93399e+06	5.95136e+06	9.03066e+06	5.27837e+06	4.89332e+06	6.50739e+06	1.11488e+07	1.19e+07	1.26676e+07	1.39744e+07	9.50412e+06	1.0772e+07	1.97535e+07	2.18058e+07	4.83876e+07	1.72069e+07	1.74966e+07	1.80512e+07	4.00861e+07	5.95426e+07	8.35248e+07	3.59443e+07	3.24407e+07	1.74148e+07	1.84139e+07	1.86242e+07	1.83913e+07	1.85297e+07	1.85287e+07
M381T214	[M+Na]+	1h-indole-3-carboxylic acid, 1-pentyl-, 8-quinolinyl ester	0.0880568	1.5589	0.537265	381.156	214.388			Organoheterocyclic compounds	Indoles and derivatives	Indolecarboxylic acids and derivatives	34319.9	38436.2	1.65422e+06	994356	876230	571651	80979.2	1.84934e+06	630528	42979.1	33046.9	37593.6	264389	393818	69282.4	156005	886501	1.08371e+06	2.85639e+06	517929	2.75685e+06	257595	585948	560106	1.01215e+06	798563	5.09526e+06	7.22382e+06	1.31866e+06	1.61838e+06	966734	1.01662e+06	1.01979e+06	749735	1.01389e+06
M568T429_2	[M+H]+	1h-indole-5-sulfonamide, n-(3-chlorophenyl)-3-[[3,5-dimethyl-4-[(4-methyl-1-piperazinyl)carbonyl]-1h-pyrrol-2-yl]methylene]-2,3-dihydro-n-methyl-2-oxo-, (3z)-	0.281157	0.974278	0.912786	568.185	428.874			Benzenoids	Benzene and substituted derivatives	Sulfanilides	1.20304e+07	2.87803e+07	2.80752e+07	3.07443e+07	1.94586e+07	2.65227e+07	2.81348e+07	3.84522e+06	2.51232e+07	3.16438e+07	3.9368e+07	2.13406e+07	5.60641e+07	4.89237e+07	6.99245e+07	3.23435e+07	6.22114e+07	3.6064e+07	4.42525e+08	3.59598e+07	8.15123e+07	5.8207e+07	7.17635e+07	6.76331e+07	1.8927e+08	5.80616e+07	2.18048e+08	1.24656e+09	1.25688e+08	4.14206e+08	1.30258e+08	1.25396e+08	1.2192e+08	1.21883e+08	1.21689e+08
M189T363	[M-H-C7H6O]-	1h-indole-6-carboxamide, n-hydroxy-1-[(4-methoxyphenyl)methyl]-	0.576423	0.623671	0.00511596	189.088	362.785			Organoheterocyclic compounds	Indoles and derivatives	Indolecarboxylic acids and derivatives	8.04983e+06	1.20901e+07	8.54993e+06	1.32408e+07	1.22478e+07	1.69803e+07	1.7981e+07	1.56778e+07	2.10579e+07	1.59123e+07	1.81199e+07	2.53475e+07	2.82269e+07	1.11719e+07	2.01804e+07	2.5669e+07	1.8968e+07	2.13549e+07	1.24308e+07	6.95708e+06	3.54101e+06	8.88964e+06	8.41186e+06	7.34155e+06	8.98252e+06	4.90696e+06	1.28643e+07	9.09758e+06	7.39199e+06	1.24697e+07	1.39086e+07	1.41517e+07	1.42786e+07	1.41332e+07	1.42199e+07
M337T126	[M-H]-	2-(2-hydroxybut-3-en-2-yl)-3a,6,6,9a-tetramethyl-2,4,5,5a,7,8,9,9b-octahydro-1h-benzo[e][1]benzofuran-4,5-diol	0.356989	0.840972	0.454622	337.237	125.587						1.25155e+07	1.23976e+07	2.1277e+07	2.44129e+07	1.25009e+07	5.9083e+06	1.27154e+07	2.00503e+07	1.14265e+07	1.43564e+07	2.15498e+07	2.57462e+07	1.68591e+07	1.32311e+07	1.0454e+07	3.96668e+07	6.17674e+06	2.3837e+07	1.39548e+07	2.54289e+07	1.43346e+07	1.13548e+07	1.06505e+07	8.67305e+07	6.3138e+06	3.552e+06	8.52196e+06	2.60095e+06	6.30467e+06	5.69108e+07	1.14621e+07	8.0258e+06	1.1428e+07	1.12978e+07	1.14547e+07
M217T61	[M+H-H2O]+	2-(2',3',4'-trihydroxybutyl)quinoxaline	0.410848	0.880012	0.398033	217.105	61.3714			Organoheterocyclic compounds	Diazanaphthalenes	Benzodiazines	2.59508e+07	3.55763e+07	3.27021e+07	3.95597e+07	4.05894e+07	4.38231e+07	3.8835e+07	5.2375e+07	3.28805e+07	4.77175e+07	2.26044e+07	5.35401e+07	3.11443e+07	1.06069e+07	2.39381e+07	4.68735e+07	2.91666e+07	3.82972e+07	2.6584e+07	3.24303e+07	4.60465e+07	3.15712e+07	3.67564e+07	2.3365e+08	4.31867e+07	1.86213e+07	1.97363e+07	2.44869e+07	5.10439e+07	2.90132e+07	2.88327e+07	3.20072e+07	2.80697e+07	2.8083e+07	2.88312e+07
M594T164	[M+H]+	2-(5-oxovaleryl)phosphatidylcholine	0.5213	0.416477	0.160727	594.377	164.36			Lipids and lipid-like molecules	Glycerophospholipids	Glycerophosphocholines	6.14741e+06	6.00975e+06	3.33173e+06	723098	2.42973e+07	623636	1.81835e+07	5.60388e+06	3.493e+07	2.71089e+07	1.07475e+07	2.19019e+06	6.39224e+06	1.94653e+06	3.06391e+06	3.07266e+07	898562	1.74578e+06	5.03579e+06	5.19245e+06	1.60087e+07	3.46532e+06	1.6018e+06	2.2137e+07	3.36022e+07	1.51853e+06	5.93462e+06	1.43195e+07	3.75678e+06	1.09696e+06	4.18333e+07	4.17101e+07	4.36118e+07	4.16639e+07	4.82689e+07
M231T240	[M+Na]+	2-[(2-aminobenzoyl)amino]propanoic acid	0.034168	0.976992	0.931591	231.091	240.175			Benzenoids	Benzene and substituted derivatives	Benzoic acids and derivatives	3.15907e+06	1.95773e+06	5.91257e+06	3.01791e+06	4.05643e+06	2.12562e+06	5.86438e+06	4.86394e+06	2.82975e+06	1.79016e+06	3.57338e+06	1.78412e+06	2.42809e+06	4.54198e+06	1.00281e+07	1.31872e+07	3.5436e+06	9.47778e+06	8.51972e+06	5.9008e+06	2.57906e+07	3.15263e+07	1.4021e+07	1.02561e+07	4.9879e+06	2.49868e+07	3.15066e+07	9.8472e+06	5.36787e+07	8.74005e+06	7.42568e+06	7.34607e+06	7.80107e+06	7.7799e+06	7.77234e+06
M509T242	[M-H]-	2-[(2r,4as,8s,8as)-8-[2-[(4as,7r,8ar)-7-(1-carboxyethenyl)-1-hydroxy-4a-methyl-2-oxo-6,7,8,8a-tetrahydro-5h-naphthalen-1-yl]ethyl]-4a-methyl-7-oxo-1,2,3,4,8,8a-hexahydronaphthalen-2-yl]prop-2-enoic acid	0.246872	0.294575	0.0874929	509.276	241.786			Lipids and lipid-like molecules	Prenol lipids	Sesquiterpenoids	41331	43625.6	259568	346847	3.03211e+06	81270.9	974814	1.82579e+06	937877	3.40065e+06	1.05853e+06	4.71841e+06	8.28352e+06	5.80181e+06	8.04662e+06	5.89335e+06	9.49876e+06	1.19943e+07	7.95914e+06	1.11753e+07	1.6593e+07	9.53211e+06	1.15585e+07	5.22857e+06	1.72561e+07	1.23601e+07	4.40003e+07	1.32685e+07	2.79827e+07	2.08111e+06	7.64234e+06	7.98101e+06	7.59483e+06	7.59192e+06	8.59109e+06
M120T249	[M+H-H2O]+	2-amino-1-phenylethanol	6.07171	0.849603	0.215845	120.081	249.006	HMDB0001065	C02735	Organic nitrogen compounds	Organonitrogen compounds	Amines	2.49113e+09	5.80461e+09	4.63718e+09	6.142e+09	4.16195e+09	6.1992e+09	5.55597e+09	5.5733e+09	4.78156e+09	6.31457e+09	5.59845e+09	6.82301e+09	3.31844e+09	2.64696e+09	2.84243e+09	2.70622e+09	2.01203e+09	2.727e+09	2.73983e+09	7.14716e+08	6.17223e+08	1.15467e+09	1.01628e+09	2.8215e+08	1.50517e+09	4.19584e+08	7.67564e+08	2.2977e+09	6.15815e+08	1.54021e+09	3.25054e+09	3.28654e+09	3.24135e+09	3.29026e+09	3.304e+09
M90T578	[M+H]+	2-amino-2-methyl-1-propanol	0.707248	0.761881	0.26662	90.0911	577.947			Organic nitrogen compounds	Organonitrogen compounds	Amines	8.44855e+07	8.70716e+07	7.98561e+07	1.45963e+07	1.99042e+07	8.40895e+07	7.89346e+07	8.16891e+07	1.0069e+08	4.36915e+07	8.2169e+07	9.847e+07	1.07077e+08	8.15091e+07	9.92628e+07	1.03724e+08	1.01607e+08	8.39354e+07	7.99553e+07	8.43329e+07	8.20993e+07	8.11662e+07	8.57093e+07	1.42141e+08	1.11703e+08	9.5724e+07	8.76629e+07	8.45869e+07	1.50111e+07	8.09517e+07	8.48176e+07	7.81516e+07	8.53813e+07	8.33123e+07	8.48113e+07
M144T249_1	[M+H-H2O]+	2-aminoadipic acid	0.601	0.879311	0.824873	144.066	249.016	HMDB0000510	C00956	Organic acids and derivatives	Carboxylic acids and derivatives	Amino acids, peptides, and analogues	7.35354e+06	1.45026e+07	6.30703e+07	1.61911e+07	1.61626e+07	1.55315e+07	1.60245e+07	1.36703e+07	1.39426e+07	1.28261e+07	1.70696e+07	7.75074e+07	8.16709e+07	3.85518e+07	5.85126e+07	6.13609e+07	7.19684e+07	7.26749e+07	9.48603e+07	1.2434e+08	1.26722e+08	1.179e+08	1.06146e+08	7.7631e+07	1.13448e+08	1.03049e+08	1.55793e+08	1.32428e+08	1.08003e+08	8.25409e+07	6.39949e+07	6.44355e+07	6.32873e+07	6.44291e+07	6.44254e+07
M194T319	[M+H]+	2-aminoanthracene	0.843404	1.61188	0.15446	194.118	318.861		C14417				2.95845e+07	6.29631e+07	2.50096e+07	7.86478e+07	8.19299e+07	8.23881e+07	2.37482e+07	4.9091e+07	8.32462e+07	2.23696e+07	2.3052e+07	2.21588e+07	6.87309e+07	4.2488e+07	6.45202e+07	2.28539e+07	2.47405e+07	2.49169e+07	2.59005e+07	2.50793e+07	2.24335e+07	2.5574e+07	2.57049e+07	1.34789e+07	1.77939e+08	1.68711e+07	3.01346e+07	6.09266e+07	6.76184e+07	2.53785e+07	2.50041e+07	2.41747e+07	2.47729e+07	2.41209e+07	2.28008e+07
M110T425	[M+H]+	2-aminophenol	0.859385	0.994204	0.963749	110.071	425.288		C01987	Benzenoids	Benzene and substituted derivatives	Aniline and substituted anilines	6.75019e+08	9.32933e+08	7.31101e+08	9.34711e+08	7.31623e+08	8.66195e+08	8.86652e+08	6.75772e+08	9.01461e+08	1.11684e+09	8.51615e+08	4.67643e+08	9.14886e+08	5.7027e+08	8.35495e+08	6.24783e+08	6.13809e+08	6.57443e+08	4.76148e+08	1.92212e+08	1.07232e+08	3.4688e+08	3.03641e+08	1.89755e+08	2.8248e+08	6.40397e+07	2.60126e+08	3.64606e+08	2.59776e+08	6.31894e+08	6.03751e+08	6.42364e+08	6.04071e+08	6.33269e+08	6.03601e+08
M739T36	[M-H]-	2-arachidonoyl-1-palmitoyl-sn-glycero-3-phosphoethanolamine	0.999114	1.21753	0.394208	738.508	35.9163	HMDB0008937		Lipids and lipid-like molecules	Glycerophospholipids	Glycerophosphoethanolamines	1.61381e+08	2.51492e+08	1.01927e+08	9.76723e+07	2.53742e+08	1.69741e+08	9.61429e+07	1.29086e+08	2.25659e+08	1.21709e+08	1.76344e+08	1.01923e+08	1.86884e+08	1.75995e+08	2.54854e+08	2.16177e+08	9.901e+07	1.55947e+08	2.4314e+08	8.69555e+07	1.93116e+08	3.3593e+08	1.53972e+08	1.40581e+08	2.8649e+08	2.11016e+08	7.66185e+07	2.08648e+08	1.66564e+08	1.59175e+08	1.55846e+08	1.55849e+08	1.61674e+08	1.55891e+08	1.57834e+08
M361T187	[M+H-H2O]+	2-arachidonoylglycerol	0.851945	1.19368	0.241781	361.274	187.294	HMDB0004666	C13856				9.51534e+07	1.01063e+08	8.18495e+07	8.69583e+07	9.65153e+07	6.77981e+07	1.0629e+08	5.93953e+07	8.71989e+07	5.54583e+07	9.37512e+07	4.13576e+07	4.93761e+07	5.06112e+07	7.16952e+07	7.58295e+07	6.10477e+07	6.23008e+07	3.69505e+07	2.01865e+07	4.073e+07	1.37339e+08	3.9348e+07	6.64514e+07	2.27047e+07	4.19523e+07	1.32992e+07	1.66442e+07	3.14224e+07	2.76656e+07	6.14875e+07	7.36643e+07	7.09016e+07	6.67841e+07	6.66918e+07
M272T251	[M-H]-	2-bromophenanthridin-6-ol	0.444482	3.58936	0.0646887	271.991	250.543			Organoheterocyclic compounds	Quinolines and derivatives	Benzoquinolines	86824.3	7.00229e+06	292562	9.99357e+06	8.76612e+06	1.36911e+07	400421	1.72419e+06	372687	2.3374e+06	1.89246e+06	4.37021e+06	2.51671e+07	1.0653e+07	7.85546e+06	2.90896e+07	1.99508e+07	4.56449e+07	1.59553e+06	2.58255e+06	3.68339e+06	6.18705e+06	8.45321e+06	509802	2.76445e+07	4.69416e+06	1.36113e+07	1.15524e+07	1.10443e+07	4.99611e+06	6.08842e+06	6.4487e+06	6.70996e+06	6.71001e+06	7.36719e+06
M319T439	[M-H]-	2-chloro-1,3,8-trihydroxy-6-(hydroxymethyl)anthracene-9,10-dione	0.168059	1.23734	0.381577	319.016	439.223			Benzenoids	Anthracenes	Anthraquinones	4.18252e+06	4.30012e+06	3.75036e+06	4.6353e+06	2.69647e+06	4.67541e+06	3.1898e+06	3.29903e+06	6.64514e+06	2.88355e+06	2.974e+06	598986	4.52974e+06	7.81108e+06	3.91677e+06	4.63398e+06	5.42561e+06	4.83359e+06	3.63641e+06	4.15525e+06	4.38907e+06	3.34572e+06	4.95826e+06	4.57598e+06	4.85659e+06	4.53015e+06	3.41403e+06	5.3631e+06	4.03909e+06	4.91839e+06	4.82244e+06	4.72052e+06	4.50709e+06	4.71738e+06	4.5054e+06
M181T177	[M-H-NH3]-	2-chloro-l-phenylalanine	0.452514	0.850195	0.443545	181	176.755			Organic acids and derivatives	Carboxylic acids and derivatives	Amino acids, peptides, and analogues	3.59355e+07	8.53233e+07	1.03848e+08	1.03288e+08	6.46533e+07	9.52449e+07	1.35624e+08	6.80886e+07	1.41692e+08	5.79318e+07	8.05326e+07	9.04619e+07	2.29246e+08	2.43685e+08	2.46108e+08	1.62009e+08	1.77036e+08	2.74313e+08	1.06526e+08	1.9239e+08	2.72339e+08	9.67127e+07	3.85054e+08	2.35705e+08	1.49248e+08	7.73077e+08	4.89598e+07	5.54729e+07	2.14906e+08	4.54002e+08	1.6195e+08	1.61995e+08	1.62023e+08	1.82342e+08	1.619e+08
M263T22	[M-H]-	2-cis-4-trans-abscisic acid	0.448651	0.412989	0.284942	263.132	22.0126		C06082	Lipids and lipid-like molecules	Prenol lipids	Sesquiterpenoids	3.56267e+06	4.64257e+06	2.19533e+07	1.04685e+06	4.41892e+06	6.11856e+06	6.64046e+06	2.62117e+07	5.3944e+07	3.3064e+06	7.06217e+06	3.91027e+06	4.51823e+06	1.57087e+07	7.18276e+06	5.13181e+06	3.14123e+06	5.56613e+06	3.72677e+06	4.27989e+06	4.94414e+06	1.00057e+07	2.6991e+06	4.87499e+06	470417	1.94778e+06	5.64247e+06	2.64106e+07	6.542e+06	4.38619e+06	8.92318e+06	8.92456e+06	9.34352e+06	8.10435e+06	9.08516e+06
M179T343	[M+HCO2]-	2-deoxy-d-ribose	0.656895	0.801659	0.126158	179.056	343.122		C01801	Organic oxygen compounds	Organooxygen compounds	Carbonyl compounds	6.40283e+07	3.40794e+07	4.32972e+07	5.46973e+07	3.16718e+07	3.98945e+07	6.58012e+07	4.08562e+07	5.25099e+07	5.19346e+07	5.36496e+07	6.91417e+07	2.11904e+08	1.10154e+08	1.27708e+08	2.055e+08	1.37613e+08	1.79509e+08	3.88051e+08	1.96844e+08	3.80596e+08	2.12036e+08	2.28734e+08	3.63414e+08	3.79164e+08	1.74975e+08	2.9334e+08	6.36203e+08	1.92079e+08	2.70365e+08	1.6757e+08	1.6534e+08	1.65453e+08	1.6172e+08	1.54512e+08
M791T136	[M-H]-	2-docosahexaenoyl-1-stearoyl-sn-glycero-3-phosphoethanolamine	1.00965	1.22256	0.334015	790.537	135.513	HMDB0009012		Lipids and lipid-like molecules	Glycerophospholipids	Glycerophosphoethanolamines	1.44863e+08	2.77561e+08	9.0887e+07	1.09805e+08	2.00716e+08	1.5291e+08	1.17552e+08	1.30106e+08	1.75234e+08	1.15983e+08	1.40689e+08	1.19365e+08	1.65351e+08	1.88061e+08	2.81002e+08	1.90148e+08	1.6131e+08	2.0494e+08	8.50228e+07	7.83723e+07	1.08736e+08	2.14976e+08	1.45969e+08	9.54789e+07	6.04887e+07	1.62958e+08	6.02262e+07	7.98699e+07	9.13242e+07	9.66218e+07	1.33544e+08	1.4058e+08	1.3735e+08	1.35839e+08	1.21237e+08
M606T145	[M+H]+	2-edahma [dmed-fahfa]	0.224682	1.57187	0.227339	605.547	144.508						4.87046e+06	2.81005e+06	2.95749e+06	1.18514e+07	3.20384e+06	6.19779e+06	2.4923e+06	1.93005e+06	4.72789e+06	3.93281e+06	4.76521e+06	2.44039e+06	4.49592e+06	2.55919e+06	2.68321e+07	5.53246e+06	1.23934e+07	9.71828e+06	6.97287e+06	4.7384e+06	4.64437e+06	5.99207e+06	7.57926e+06	1.36962e+06	5.71019e+06	3.51364e+07	1.53734e+06	1.54055e+07	9.2713e+06	9.76179e+06	6.45865e+06	5.14195e+06	3.56648e+06	5.26929e+06	2.87322e+06
M154T272	[M+H]+	2-fluoroamphetamine	0.176177	1.25011	0.222929	154.086	271.5			Benzenoids	Benzene and substituted derivatives	Phenethylamines	3.87596e+06	4.27644e+06	3.16122e+06	3.04502e+06	2.71338e+06	3.32712e+06	2.44773e+06	2.2161e+06	1.92563e+06	2.53903e+06	2.17287e+06	5.01652e+06	4.643e+06	1.48354e+06	1.81402e+06	2.32151e+06	1.4405e+06	2.11299e+06	1.2879e+06	1.18422e+06	1.41288e+06	974255	974336	1.17069e+06	859491	1.6026e+06	1.0136e+06	2.10224e+06	1.03601e+06	1.01224e+06	2.18051e+06	2.08124e+06	2.06334e+06	1.81794e+06	2.08886e+06
M111T309	[M-H]-	2-furancarboxylic acid	0.140015	1.11466	0.199618	111.02	309.19	HMDB0000617	C01546	Organoheterocyclic compounds	Furans	Furoic acid and derivatives	1.08303e+07	1.06688e+07	7.52269e+06	8.99528e+06	7.63499e+06	9.02941e+06	7.93128e+06	6.79403e+06	8.20327e+06	8.42173e+06	8.17314e+06	9.53319e+06	1.22493e+07	1.00186e+07	1.11869e+07	1.16166e+07	1.08217e+07	1.17552e+07	1.85163e+07	8.99671e+06	9.92668e+06	9.05866e+06	1.11387e+07	7.83804e+06	9.84972e+06	9.15506e+06	1.17231e+07	1.50059e+07	7.47152e+06	1.07212e+07	1.05185e+07	1.09471e+07	1.01439e+07	1.05456e+07	8.69108e+06
M351T426	[M+H-H2O]+	2-furancarboxylic acid, 5-[3-[4-[2-(4-fluorophenyl)ethoxy]phenyl]propyl]-	0.0602449	0.92726	0.60582	351.158	425.661			Organoheterocyclic compounds	Furans	Furoic acid and derivatives	2.07647e+06	2.60853e+06	1.2506e+06	2.97964e+06	2.87348e+06	2.47876e+06	2.16508e+06	2.39567e+06	2.01596e+06	3.11284e+06	2.25958e+06	3.43758e+06	3.70774e+06	8.06275e+06	2.12795e+06	8.55318e+06	3.25911e+06	1.77018e+06	5.51645e+06	4.2468e+06	8.41364e+06	1.02271e+07	3.87147e+06	5.18136e+06	1.22712e+07	1.25317e+07	2.33785e+07	2.54663e+07	2.11761e+07	9.28139e+06	7.04467e+06	1.12904e+07	1.00914e+07	1.0672e+07	1.07036e+07
M111T506	[M-H]-	2-Furoic acid	0.939077	0.608731	0.0154426	111.009	505.56	HMDB0000617	C01546	Organoheterocyclic compounds	Furans	Furoic acid and derivatives	3.58534e+07	3.13886e+07	232615	4.67473e+07	3.9523e+07	4.94557e+07	5.83956e+07	5.29858e+07	6.18869e+07	5.64883e+07	4.9715e+07	5.43386e+07	2.73966e+07	8.59218e+07	2.83383e+07	6.27685e+07	3.18527e+07	2.81738e+07	2.08e+07	2.02765e+07	2.77067e+07	3.03765e+07	2.77503e+07	1.12438e+08	4.9245e+07	2.72616e+07	3.23681e+07	2.39935e+07	2.60024e+07	3.23863e+07	2.28662e+07	3.32409e+07	3.82437e+07	3.306e+07	3.05115e+07
M517T50	[2M-H]-	2-heptyl-4-hydroxyquinoline n-oxide	0.266521	1.23645	0.298818	517.309	49.988		C04284	Organoheterocyclic compounds	Quinolines and derivatives	4-hydroxy-2-alkylquinolines	1.34985e+07	9.78518e+06	7.48433e+06	1.20444e+07	1.2377e+07	1.19887e+07	1.44653e+07	5.19178e+06	3.07513e+06	1.21981e+07	9.84451e+06	9.55643e+06	4.23545e+07	9.58251e+06	9.55329e+06	4.55519e+06	2.28505e+07	9.88766e+06	4.2566e+07	2.41929e+07	1.30889e+07	1.31206e+07	1.06435e+07	8.47131e+06	3.85124e+07	1.40323e+06	9.55628e+07	1.1487e+08	2.99112e+07	1.53575e+07	1.49953e+07	1.41973e+07	1.43166e+07	1.87154e+07	1.37131e+07
M99T344	[M+H]+	2-hexenal	1.00404	1.14556	0.520878	99.0916	344		C08497	Organic oxygen compounds	Organooxygen compounds	Carbonyl compounds	4.55678e+07	1.94415e+08	1.34879e+08	2.05067e+08	1.83133e+08	2.35231e+08	1.89745e+08	1.85029e+08	1.63038e+08	1.0791e+08	1.09317e+08	1.1641e+08	9.83454e+07	8.34702e+07	1.2517e+08	1.14062e+08	2.16952e+07	2.90704e+07	9.00473e+07	4.89297e+07	3.86627e+07	1.43973e+08	4.73975e+07	6.4527e+07	6.37343e+07	6.01372e+07	1.41588e+08	4.23693e+07	9.86339e+07	1.62497e+08	9.80183e+07	1.04725e+08	1.03429e+08	1.03428e+08	8.48039e+07
M235T210	[M+K]+	2-hydroxy-4-(4-hydroxyphenyl)butanoic acid	0.213894	0.680654	0.343115	235.014	210.423			Benzenoids	Phenols	1-hydroxy-2-unsubstituted benzenoids	2.0786e+06	252243	3.99995e+06	3.45855e+06	536574	565094	1.92328e+06	2.19825e+06	1.35754e+06	3.97442e+06	1.88575e+06	4.66157e+06	6.85662e+06	1.34238e+06	4.42594e+06	2.61901e+06	4.15386e+06	3.09606e+06	1.13802e+07	5.60391e+06	6.49238e+06	1.99237e+06	3.08084e+06	647636	9.80345e+06	1.85263e+06	5.07173e+06	1.44543e+07	1.20588e+06	824881	5.86844e+06	6.02614e+06	5.72402e+06	5.78054e+06	5.78196e+06
M223T227	[M-H]-	2-hydroxyanthraquinone	0.125782	1.32737	0.308862	223.04	226.665		C09605	Benzenoids	Anthracenes	Anthraquinones	514381	1.64418e+06	2.72857e+06	2.35491e+06	996501	1.60095e+06	1.5926e+06	1.15151e+06	698509	1.18884e+06	1.8476e+06	933686	3.18459e+06	3.49892e+06	3.44651e+06	6.27959e+06	4.08141e+06	4.79881e+06	2.2652e+07	2.66087e+06	1.31107e+07	4.96726e+07	1.20816e+07	3.15941e+07	6.32506e+07	1.38382e+07	4.03634e+07	4.04942e+07	3.42891e+07	9.62302e+06	1.00281e+07	1.05725e+07	1.03038e+07	1.03028e+07	1.12194e+07
M198T399	[M+H]+	2-hydroxyatrazine	0.042225	1.00855	0.969693	198.135	398.594	HMDB0062766	C06552	Organoheterocyclic compounds	Triazines	1,3,5-triazines	4.31428e+06	4.03133e+06	9.69774e+06	5.39574e+06	7.62199e+06	3.47358e+06	8.02454e+06	6.75331e+06	6.53799e+06	3.18329e+06	6.04343e+06	3.69929e+06	3.30147e+06	5.27656e+06	9.97858e+06	1.06439e+07	4.70079e+06	7.9638e+06	6.91498e+06	5.77571e+06	1.76773e+07	2.33286e+07	1.0599e+07	9.19969e+06	2.43881e+06	1.8409e+07	2.71585e+07	9.5968e+06	4.07641e+07	6.47583e+06	9.08246e+06	8.95071e+06	9.03985e+06	9.72842e+06	9.35718e+06
M107T212	[M+H-H2O]+	2-hydroxybenzyl alcohol	0.124159	0.981742	0.837438	107.049	212.325	HMDB0059709	C02323	Benzenoids	Benzene and substituted derivatives	Benzyl alcohols	6.38216e+07	8.58005e+07	8.53661e+07	8.30411e+07	5.73699e+07	9.50673e+07	8.60152e+07	8.46541e+07	7.7457e+07	6.45293e+07	8.85766e+07	7.79841e+07	8.79034e+07	6.4868e+07	3.39516e+07	9.63602e+07	1.0006e+08	4.81585e+07	1.16291e+07	3.54314e+07	2.6856e+07	3.21988e+07	2.13851e+07	8.08693e+06	8.07335e+06	9.27511e+06	1.47756e+07	9.82828e+06	1.87725e+07	4.50465e+07	4.56083e+07	5.37782e+07	5.34534e+07	4.6211e+07	4.55002e+07
M717T144	[M+H]+	2-linoleoyl-1-palmitoyl-sn-glycero-3-phosphoethanolamine	1.25368	1.25357	0.117145	716.522	144.387	HMDB0008928		Lipids and lipid-like molecules	Glycerophospholipids	Glycerophosphoethanolamines	2.33999e+08	2.36373e+08	1.39589e+08	1.35197e+08	2.51299e+08	1.62542e+08	1.48673e+08	1.52059e+08	1.88301e+08	1.4162e+08	1.42954e+08	1.50952e+08	2.33895e+08	1.56419e+08	3.065e+08	1.74744e+08	1.4913e+08	2.12163e+08	9.37208e+07	1.35922e+08	1.45108e+08	1.46897e+08	1.39816e+08	9.12564e+07	7.19537e+07	2.25268e+08	4.82844e+07	9.41029e+07	6.9217e+07	1.00931e+08	1.55523e+08	1.4742e+08	1.4772e+08	1.42017e+08	1.38465e+08
M170T249	[M+H]+	2-methoxy-5-nitrophenol	0.667842	0.846081	0.26848	170.06	248.998		C17385	Benzenoids	Benzene and substituted derivatives	Nitrobenzenes	2.39326e+07	7.6521e+07	6.89964e+07	8.15712e+07	4.63978e+07	8.01121e+07	7.61283e+07	7.29737e+07	6.83852e+07	7.52841e+07	6.79979e+07	8.54423e+07	6.39476e+07	4.09833e+07	4.72165e+07	5.4622e+07	4.17935e+07	5.54937e+07	3.80009e+07	8.68457e+06	6.10828e+06	2.07352e+07	1.32415e+07	2.59687e+06	1.3957e+07	5.26086e+06	1.1277e+07	3.31367e+07	9.33896e+06	2.62692e+07	3.95883e+07	4.36892e+07	4.38894e+07	4.08566e+07	4.42733e+07
M153T275	[M+H]+	2-methyl-4-nitroaniline	0.22787	1.45391	0.235602	153.088	275.01			Benzenoids	Benzene and substituted derivatives	Nitrobenzenes	3.26966e+06	2.70271e+06	8.49919e+06	8.77657e+06	3.19203e+06	3.03884e+06	3.75935e+06	2.9013e+06	4.07049e+06	2.93131e+06	4.14681e+06	2.4664e+06	3.59351e+06	1.74574e+06	4.41862e+06	1.81198e+06	2.23828e+06	3.09517e+06	1.6844e+06	2.07119e+06	1.97174e+06	2.65107e+06	2.10683e+06	761229	1.28709e+06	1.22201e+06	901666	1.30294e+06	2.10314e+06	3.90584e+06	2.5363e+06	3.7076e+06	3.5362e+06	2.50694e+06	2.8542e+06
M296T192	[M-H]-	2-methylguanosine	0.660455	0.30183	0.00169205	296.1	192.244	HMDB0005862		Nucleosides, nucleotides, and analogues	Purine nucleosides		4.78608e+06	1.87753e+06	4.11777e+06	3.60786e+06	3.26523e+06	3.5809e+06	6.54232e+06	1.27422e+07	9.26427e+06	1.33679e+07	8.85553e+06	1.95832e+07	3.46484e+07	2.98754e+07	2.68262e+07	3.12622e+07	3.5935e+07	2.8055e+07	8.07989e+07	1.16111e+08	1.04589e+08	6.78212e+07	6.57952e+07	9.8261e+07	5.62513e+07	9.02736e+07	7.68936e+07	9.50637e+07	7.03844e+07	9.50943e+07	4.91904e+07	5.13596e+07	4.72595e+07	4.91566e+07	4.91564e+07
M537T612	[M+H]+	2-mohpda [dmed-fahfa]	0.054616	0.987075	0.665562	537.488	611.654						4.8049e+06	4.8375e+06	4.9893e+06	4.6767e+06	4.59937e+06	4.85787e+06	5.13303e+06	4.37097e+06	4.75342e+06	5.05782e+06	5.16893e+06	4.65816e+06	5.25628e+06	4.75651e+06	4.91128e+06	8.47135e+06	5.0297e+06	6.01244e+06	4.57983e+06	4.65123e+06	4.94156e+06	4.7714e+06	4.94632e+06	5.12442e+06	4.60325e+06	5.08404e+06	4.69316e+06	4.58669e+06	4.67091e+06	4.55121e+06	5.16005e+06	5.21339e+06	4.93102e+06	4.92411e+06	4.64888e+06
M783T136_1	[M+Na]+	2-oleoyl-1-palmitoyl-sn-glycero-3-phosphocholine	4.20646	1.01013	0.854775	782.569	136.421	HMDB0007972		Lipids and lipid-like molecules	Glycerophospholipids	Glycerophosphocholines	1.50936e+10	1.91958e+10	2.01709e+10	2.00721e+10	1.78173e+10	1.92793e+10	1.88949e+10	2.11321e+10	1.80787e+10	1.67364e+10	1.77366e+10	1.79309e+10	1.79515e+10	1.97554e+10	1.62287e+10	1.96607e+10	1.76422e+10	1.67529e+10	1.95775e+10	2.33504e+10	1.9711e+10	2.19225e+10	1.6993e+10	2.12183e+10	1.77734e+10	1.44457e+10	1.90433e+10	2.30162e+10	1.95797e+10	2.19366e+10	1.87542e+10	1.88255e+10	1.88253e+10	1.87893e+10	1.88253e+10
M761T45	[M-H]-	2-oleoyl-1-palmitoyl-sn-glycero-3-phosphoserine	0.125627	0.695457	0.57174	760.52	44.9193	HMDB0012357		Lipids and lipid-like molecules	Glycerophospholipids	Glycerophosphoserines	1.03272e+06	715309	2.22172e+06	2.55132e+06	3.82269e+06	1.04496e+06	1.51944e+06	418757	1.90961e+06	9.31211e+06	1.92724e+06	1.28872e+06	5.73059e+06	1.36789e+06	1.00605e+06	879249	5.64832e+06	3.35191e+06	2.92881e+07	2.78357e+06	2.34889e+06	2.83555e+06	2.19663e+06	1.30547e+06	1.45458e+07	5.89003e+06	1.54258e+06	6.15208e+06	7.16576e+06	818172	4.88498e+06	3.52131e+06	4.5354e+06	6.03936e+06	6.55722e+06
M141T664	(M-H2O-H)-	2-Oxoadipic acid	0.481785	0.851805	0.724165	141.018	664.017	HMDB0000225	C00322	Organic acids and derivatives	Keto acids and derivatives	Medium-chain keto acids and derivatives	2.81019e+07	8.87893e+06	3.34701e+07	8.26344e+07	2.74078e+07	1.31104e+07	2.13362e+07	1.69676e+07	6.75951e+07	2.19973e+07	2.17983e+07	7.75915e+07	5.20321e+07	1.04663e+07	4.44753e+07	1.88731e+07	7.51432e+07	2.16712e+07	1.46777e+07	1.55434e+07	1.35793e+07	6.88919e+07	5.49396e+07	1.7284e+07	9.91738e+06	1.42054e+07	9.47662e+06	7.15398e+07	7.46507e+07	2.71959e+07	1.14731e+07	1.14731e+07	1.13913e+07	1.64088e+07	1.23238e+07
M157T273	[M-H]-	2-oxooctanoic acid	0.264467	0.608628	0.036972	157.077	272.988	HMDB0013211		Organic acids and derivatives	Keto acids and derivatives	Medium-chain keto acids and derivatives	1.15888e+06	1.8926e+06	5.37924e+06	3.40922e+06	2.11582e+06	2.29121e+06	3.01663e+06	4.3017e+06	4.14734e+06	5.04738e+06	5.85162e+06	4.32974e+06	6.71637e+06	4.46972e+06	8.06978e+06	6.12036e+06	3.29112e+06	6.2171e+06	3.81358e+06	1.92081e+06	1.15895e+06	4.44978e+06	3.62348e+06	2.05934e+06	3.88087e+06	735474	1.08555e+06	1.91465e+06	2.65863e+06	3.03203e+06	5.68186e+06	5.69479e+06	5.91784e+06	5.68856e+06	6.41254e+06
M313T192_2	[M+H-H2O]+	2-palmitoyl-rac-glycerol	1.6989	0.819242	0.00364098	313.274	191.821	HMDB0011533		Lipids and lipid-like molecules	Glycerolipids	Monoradylglycerols	3.90631e+08	3.56882e+08	3.86104e+08	4.12214e+08	4.66062e+08	3.71589e+08	4.49018e+08	4.45553e+08	5.4829e+08	4.57774e+08	4.89829e+08	5.18912e+08	1.09129e+09	7.75616e+08	8.23839e+08	8.44334e+08	8.67412e+08	1.062e+09	1.15769e+09	8.66092e+08	1.74489e+09	1.01802e+09	1.19805e+09	9.59978e+08	1.33038e+09	1.72654e+09	1.05996e+09	7.69933e+08	1.90565e+09	1.08905e+09	8.64038e+08	8.90383e+08	8.64567e+08	1.10796e+09	8.91629e+08
M219T451	[M+H]+	2-phenylpiperidine-2-acetamide	0.289458	0.632173	0.0530128	219.134	450.606			Organic acids and derivatives	Carboxylic acids and derivatives	Amino acids, peptides, and analogues	1.64598e+06	3.03358e+06	2.04069e+06	4.45477e+06	6.49872e+06	5.92038e+06	6.56716e+06	7.07305e+06	5.96294e+06	8.3767e+06	5.63297e+06	3.70941e+06	4.59373e+06	4.29683e+06	4.03163e+06	5.20529e+06	4.76809e+06	4.60537e+06	2.23447e+07	3.46688e+06	5.98268e+06	3.93783e+06	3.91092e+06	6.38216e+06	2.62335e+07	7.36886e+06	1.05438e+07	4.88847e+07	6.58315e+06	3.05775e+06	5.30674e+06	5.47308e+06	5.24588e+06	5.4734e+06	5.47312e+06
M137T707	[M+H]+	2-propylphenol	0.329474	1.60847	0.0814324	137.107	707.015	HMDB0032624		Benzenoids	Benzene and substituted derivatives	Phenylpropanes	8.90565e+06	9.13361e+06	1.05472e+07	5.92541e+06	1.3618e+07	6.69184e+06	3.32075e+06	7.07561e+06	3.41272e+06	8.41364e+06	1.02209e+07	1.6396e+06	8.16002e+06	8.52463e+06	9.04633e+06	7.87549e+06	6.59655e+06	6.54737e+06	1.05231e+07	6.51714e+06	7.11436e+06	6.06409e+06	9.94313e+06	7.40951e+06	7.46189e+06	6.22091e+06	6.45054e+06	1.01527e+07	6.03515e+06	7.30046e+06	8.24901e+06	4.84525e+06	7.8028e+06	8.25641e+06	8.26321e+06
M100T55	[M+H]+	2-pyrrolidinone, 1-methyl-	0.949165	0.764035	0.262673	100.076	54.8036		C11118	Organoheterocyclic compounds	Pyrrolidines	N-alkylpyrrolidines	1.38545e+08	9.62342e+07	1.04968e+08	1.854e+08	1.65482e+08	1.59687e+08	1.17962e+08	3.38965e+08	1.30723e+08	1.53295e+08	2.20743e+08	1.5124e+08	1.12745e+08	2.24971e+08	2.07654e+08	1.72785e+08	1.4514e+08	1.454e+08	2.38995e+08	2.50174e+08	1.50615e+08	1.11639e+08	2.77064e+08	1.38923e+08	1.58257e+08	9.15689e+07	1.14615e+08	1.54386e+08	1.73091e+08	4.54315e+08	2.17154e+08	1.82396e+08	1.82353e+08	1.98157e+08	1.82557e+08
M137T625	[M+H-CO]+	2-tert-butyl-p-quinone	0.150112	1.07653	0.645448	137.107	624.582			Organic oxygen compounds	Organooxygen compounds	Carbonyl compounds	6.36931e+06	7.83888e+06	3.98505e+06	5.93846e+06	6.95458e+06	6.75814e+06	8.0231e+06	5.42103e+06	4.75236e+06	2.89146e+06	7.6006e+06	6.46553e+06	6.89678e+06	8.20574e+06	2.2541e+06	4.95485e+06	4.48725e+06	7.03562e+06	2.57877e+06	5.7174e+06	8.08992e+06	5.1732e+06	7.99296e+06	4.33576e+06	8.0562e+06	6.06266e+06	8.10295e+06	8.28006e+06	3.48868e+06	6.35126e+06	5.11078e+06	4.8433e+06	3.80717e+06	5.25585e+06	5.12906e+06
M154T344	[M+H-H3N3]+	2,2'-azobis-2-methylpropanimidamide	0.293085	0.978144	0.952047	154.134	344.386			Organic nitrogen compounds	Organonitrogen compounds	Azo compounds	6.13731e+06	1.0635e+07	8.59122e+06	1.06114e+07	1.20083e+07	1.49747e+07	2.58472e+07	5.80796e+06	1.68971e+07	4.42069e+06	7.62823e+06	3.76355e+06	7.00144e+06	5.11954e+06	8.06263e+06	8.44513e+06	6.2729e+06	4.97786e+06	1.51251e+07	3.54255e+06	1.11202e+07	6.55205e+07	9.69333e+06	6.98525e+07	4.95901e+06	8.31416e+06	8.3506e+06	5.37883e+06	1.36786e+07	1.03291e+07	1.21024e+07	1.2611e+07	1.25486e+07	1.26527e+07	1.26513e+07
M441T10	[2M-H+2i]-	2,3-dichlorophenoxyacetic acid	0.0573354	0.739618	0.0867071	440.923	9.5395			Benzenoids	Benzene and substituted derivatives	Phenoxyacetic acid derivatives	343244	417030	471136	447603	58419	446024	537315	495882	482592	398506	552960	484885	183872	633681	432135	233758	528509	578051	467511	633988	442682	615049	670075	6.13127e+06	282967	480659	275559	409522	354461	514280	429174	436408	371329	291120	406070
M153T25	[M-H]-	2,3-dihydroxybenzoic acid	0.591799	0.820822	0.206989	153.019	24.8627	HMDB0000397	C00196	Benzenoids	Benzene and substituted derivatives	Benzoic acids and derivatives	4.3697e+07	1.10856e+08	8.92278e+07	8.35388e+07	8.47934e+07	8.13919e+07	1.22788e+08	1.07355e+08	1.1383e+08	9.02544e+07	5.57008e+07	1.11304e+08	7.62975e+07	7.26429e+07	4.89854e+07	6.67341e+07	7.06644e+07	8.72242e+07	4.36948e+07	5.79836e+07	8.79692e+07	4.54504e+07	5.05876e+07	4.92279e+07	1.97555e+07	1.00574e+08	3.37151e+07	8.70805e+06	6.00615e+07	8.3548e+07	6.91641e+07	6.91328e+07	7.86643e+07	6.34362e+07	7.11395e+07
M215T234	[M+H]+	2,4-dihydroxybenzophenone	0.0167885	0.998682	0.992419	215.064	234.37		C14215	Benzenoids	Benzene and substituted derivatives	Benzophenones	531459	374173	770753	589622	699607	749661	704503	588530	565222	657370	805788	398764	746228	1.31246e+06	1.56836e+06	1.04787e+06	1.42257e+06	1.31784e+06	4.18712e+06	1.84283e+06	4.30025e+06	1.79817e+06	2.03711e+06	7.14379e+06	1.1149e+07	6.4698e+06	3.31015e+06	5.75662e+06	3.21178e+06	2.71659e+06	1.93435e+06	2.39361e+06	2.58776e+06	2.39212e+06	2.50992e+06
M211T275	[M-H]-	2,4,5-trimethoxybenzoic acid	0.238817	0.748053	0.0246503	211.073	275.372		C08076	Benzenoids	Benzene and substituted derivatives	Benzoic acids and derivatives	2.18175e+06	4.40075e+06	4.04833e+06	4.23171e+06	2.93691e+06	4.5058e+06	4.75743e+06	4.89587e+06	3.82378e+06	5.53952e+06	5.04815e+06	5.75299e+06	9.23521e+06	4.39116e+06	7.92592e+06	8.41899e+06	8.30234e+06	9.04936e+06	8.15863e+06	4.84015e+06	2.21084e+06	7.04618e+06	6.66116e+06	4.99517e+06	1.21688e+06	884365	2.16239e+06	1.4073e+06	2.1181e+06	8.82616e+06	5.34186e+06	5.34667e+06	5.46938e+06	5.34705e+06	5.77248e+06
M246T66	[M+H-CH4]+	2,4,6-tri-tert-butylaniline	0.316715	0.948687	0.636927	246.243	66.0396			Benzenoids	Benzene and substituted derivatives	Phenylpropanes	2.96294e+07	3.85256e+07	4.40473e+07	4.21919e+07	5.32787e+07	3.40998e+07	3.8614e+07	3.96514e+07	3.46395e+07	3.91323e+07	4.98279e+07	5.29846e+07	4.48782e+07	6.51277e+07	3.94272e+07	6.14973e+07	3.83755e+07	2.7964e+07	4.25037e+07	3.88531e+07	3.80953e+07	3.29352e+07	4.67696e+07	4.5098e+07	5.38185e+07	4.72246e+07	4.94252e+07	5.32013e+07	5.03104e+07	6.17743e+07	6.24717e+07	6.29883e+07	6.32998e+07	6.18678e+07	6.75291e+07
M195T420	[M-H]-	2,4,6-trichlorophenol	1.41834	1.42338	0.419907	194.906	420.074		C07098	Benzenoids	Phenols	Halophenols	2.92942e+08	2.73673e+08	1.91292e+07	8.58099e+06	1.17473e+08	1.96545e+08	1.17172e+08	1.47814e+08	6.76561e+07	1.50424e+08	1.16085e+08	3.90087e+07	254386	5.38871e+07	3.24746e+08	1.83227e+08	5.70302e+07	1.12168e+08	7.28511e+07	1.66389e+07	7.03272e+07	1.50488e+07	1.65635e+08	1.89919e+07	2.69822e+07	1.07512e+08	3.71887e+07	5.65593e+07	2.87201e+07	1.32981e+08	5.24638e+07	9.15404e+07	6.34015e+07	5.48484e+07	8.53917e+07
M256T310	[M+H]+	2,5-dimethoxy-4-ethylthioamphetamine	0.4003	0.425659	0.022824	256.141	310.008			Benzenoids	Benzene and substituted derivatives	Phenethylamines	1.68233e+06	2.38751e+06	4.61225e+06	4.08201e+06	2.5727e+06	3.17691e+06	5.63699e+06	1.38962e+07	4.03518e+06	8.51007e+06	6.83304e+06	4.5828e+06	4.61297e+06	4.43033e+06	7.1535e+06	1.00609e+07	5.12981e+06	6.20493e+06	3.68015e+06	6.74774e+06	6.12066e+06	2.08083e+07	1.16923e+07	3.17747e+07	5.65258e+06	8.71286e+06	2.55472e+07	1.28603e+06	2.092e+07	4.74167e+06	6.97532e+06	9.51166e+06	1.04998e+07	9.3552e+06	1.07551e+07
M192T38	[M+H]+	2,6-di-tert-butylpyridine	0.0879593	0.9322	0.70043	192.175	37.8927						4.84473e+06	8.23014e+06	6.10267e+06	6.63232e+06	4.78177e+06	7.53958e+06	7.4545e+06	1.79919e+06	7.45683e+06	8.17755e+06	8.44124e+06	7.57519e+06	1.17054e+07	4.79076e+06	9.77141e+06	6.13754e+06	5.85481e+06	1.38024e+07	1.30846e+07	2.63405e+06	1.37683e+07	1.39579e+07	9.71112e+06	2.11751e+07	1.86691e+07	1.91037e+07	1.99087e+07	9.82581e+06	2.42551e+07	2.03503e+07	1.52158e+07	1.88915e+07	1.50082e+07	1.54898e+07	2.28011e+07
M325T439	[M+H-H2O]+	2.alpha.-mannobiose	0.225975	3.31637	0.232652	325.113	438.741			Organic oxygen compounds	Organooxygen compounds	Carbohydrates and carbohydrate conjugates	543894	558627	4.24803e+06	7.23105e+06	326979	533990	2.54515e+06	180090	482654	179778	204870	460852	2.88976e+06	283765	2.63496e+07	1.69083e+06	657125	751004	7.57179e+07	731239	720169	258702	495223	329987	7.12962e+07	488015	337766	3.04989e+07	286691	353279	8.85265e+06	8.9988e+06	8.85292e+06	8.85107e+06	9.16505e+06
M267T226	(2M-H)-	2'-Deoxy-D-ribose	0.107879	0.461688	0.0620834	267.107	225.897	HMDB0003224	C01801	Organic oxygen compounds	Organooxygen compounds	Carbohydrates and carbohydrate conjugates	1.58675e+06	540228	4.35339e+06	3.16554e+06	586022	710675	2.43293e+06	5.66088e+06	1.96391e+06	5.18674e+06	2.32705e+06	6.12978e+06	741653	2.81384e+06	415785	226956	299184	406400	1.74365e+07	8.34811e+06	1.06417e+07	2.83845e+06	4.32427e+06	5.28211e+06	3.78578e+07	4.12485e+06	8.49557e+06	1.55708e+06	1.80897e+06	1.14323e+06	9.27752e+06	9.27065e+06	9.30459e+06	9.33507e+06	1.13084e+07
M195T81	[M-H-C4H5ON3]-	2'-deoxycytidine 5'-monophosphate	0.0791852	0.921332	0.792351	194.997	80.9655	HMDB0001202	C00239	Nucleosides, nucleotides, and analogues	Pyrimidine nucleotides	Pyrimidine deoxyribonucleotides	1.01996e+06	968124	1.80294e+06	480117	1.35852e+06	2.46163e+06	1.2016e+06	1.13485e+06	1.33706e+06	1.53988e+06	2.92092e+06	647860	3.19957e+06	2.61916e+06	3.72097e+06	4.20064e+06	4.58702e+06	6.2107e+06	5.99579e+06	1.02617e+07	8.35827e+06	7.72452e+06	3.51061e+06	2.22391e+06	1.13318e+07	1.64712e+07	2.16887e+07	4.91166e+07	9.95135e+06	1.14364e+07	7.39235e+06	6.94248e+06	6.94917e+06	6.61699e+06	7.40672e+06
M348T250_1	[M+H]+	2'-deoxyguanosine 5'-monophosphate	0.61766	0.825241	0.489397	348.053	250.299	HMDB0001044	C00362	Nucleosides, nucleotides, and analogues	Purine nucleotides	Purine deoxyribonucleotides	9.84918e+06	3.59596e+07	3.68804e+07	4.92661e+07	4.14433e+07	6.11978e+07	6.79326e+07	2.73999e+07	3.03595e+07	6.32554e+07	7.17725e+07	2.35563e+07	3.97714e+07	6.77764e+07	7.117e+07	7.20016e+07	6.19153e+07	4.01638e+07	8.50387e+07	6.63222e+07	9.67229e+07	9.02504e+07	9.24113e+07	1.96447e+07	3.25157e+07	7.13124e+07	9.36651e+07	4.48029e+07	1.02362e+08	7.80294e+07	7.08237e+07	6.89004e+07	6.89064e+07	7.09587e+07	6.53964e+07
M331T397	[M-H]-	2'-Deoxyinosine 5'-monophosphate	0.715457	1.28818	0.0200321	331.046	397.042	HMDB0006555	C06196	Nucleosides, nucleotides, and analogues	Purine nucleotides	Purine deoxyribonucleotides	3.16733e+07	5.00489e+07	3.22011e+07	3.81948e+07	3.50951e+07	4.33237e+07	3.19521e+07	2.88317e+07	3.12495e+07	2.93016e+07	3.2416e+07	2.5213e+07	2.01761e+07	2.28034e+07	2.83834e+07	1.94246e+07	1.99037e+07	2.11822e+07	1.79394e+07	474484	1.32543e+06	2.72684e+06	983594	3.98061e+06	1.99556e+07	485507	2.94911e+06	2.69075e+07	1.32202e+06	1.61655e+06	2.69264e+07	2.56826e+07	2.49261e+07	2.49e+07	2.55409e+07
M307T229_2	[M-H]-	2'-deoxyuridine 5'-monophosphate	1.28232	0.781488	0.0861233	307.035	228.846	HMDB0001409	C00365	Nucleosides, nucleotides, and analogues	Pyrimidine nucleotides	Pyrimidine deoxyribonucleotides	1.74046e+08	9.66177e+07	1.29139e+08	1.35205e+08	1.20285e+08	1.00547e+08	1.16435e+08	1.65759e+08	1.63726e+08	1.87916e+08	1.24714e+08	2.08631e+08	5.2531e+06	3.07142e+07	1.61729e+07	6.7447e+06	3.47501e+06	2.76667e+06	8.01499e+06	768215	3.92886e+07	6.12998e+07	105948	5.90471e+07	2.01123e+07	1.87897e+07	3.01554e+06	3.756e+07	1.72169e+06	1.68096e+06	9.72685e+07	9.43761e+07	9.23507e+07	9.0877e+07	9.49494e+07
M313T206	[M-H]-	2'-hydroxy-3,4,6'-trimethoxychalcone	0.101775	0.460673	0.0472607	313.12	206.055			Phenylpropanoids and polyketides	Linear 1,3-diarylpropanoids	Chalcones and dihydrochalcones	191602	479356	292686	44621.4	80359.7	273590	335448	451822	289236	805952	293979	780575	4.73419e+06	7.97804e+06	2.95956e+06	2.47341e+06	3.14661e+06	4.32609e+06	3.06381e+07	5.09701e+07	8.41895e+06	1.12425e+07	2.61743e+07	1.48274e+07	1.64359e+07	2.3409e+07	1.51494e+07	3.37327e+07	1.72042e+07	3.2195e+07	7.78106e+06	8.72797e+06	7.78611e+06	7.79041e+06	8.06916e+06
M237T25	[M-H]-	2'-hydroxy-4-methylchalcone	0.398566	1.02387	0.724363	237.117	25.3057			Phenylpropanoids and polyketides	Linear 1,3-diarylpropanoids	Chalcones and dihydrochalcones	5.53517e+07	7.932e+07	6.99796e+07	7.34881e+07	7.88722e+07	7.255e+07	6.76124e+07	7.77108e+07	5.74847e+07	7.29106e+07	6.92727e+07	7.45569e+07	6.9247e+07	6.76881e+07	6.6127e+07	7.04571e+07	7.52978e+07	7.74391e+07	7.38997e+07	6.98301e+07	6.60301e+07	7.95137e+07	5.85969e+07	4.35736e+07	3.9946e+07	6.6037e+07	6.79687e+07	8.404e+07	7.76823e+07	7.10086e+07	9.8657e+07	9.13589e+07	8.89255e+07	9.13555e+07	9.45447e+07
M155T191	[M+H-C6H5Cl]+	2',5-dichloro-2-hydroxybenzophenone	0.150134	0.852335	0.149895	155.01	190.631			Benzenoids	Benzene and substituted derivatives	Benzophenones	5.36048e+06	3.87259e+06	6.90215e+06	6.34872e+06	7.78848e+06	4.81698e+06	7.291e+06	7.47135e+06	6.32786e+06	6.01885e+06	6.42903e+06	7.63045e+06	1.3212e+07	8.73617e+06	1.19853e+07	1.06517e+07	1.3921e+07	1.86926e+07	1.69035e+07	2.29888e+07	2.00116e+07	1.48102e+07	1.68458e+07	1.67183e+07	1.1832e+07	1.88354e+07	3.50243e+07	2.15946e+07	1.69802e+07	1.50853e+07	1.31545e+07	1.49688e+07	1.28819e+07	1.31633e+07	1.28753e+07
M96T249	[M+H]+	2(1h)-pyridinone	0.252014	0.804642	0.0637603	96.0444	249.074	HMDB0013751	C02502	Organoheterocyclic compounds	Pyridines and derivatives	Hydropyridines	4.34952e+06	7.7979e+06	6.84031e+06	6.22684e+06	8.42798e+06	7.11774e+06	9.43325e+06	7.75364e+06	8.20115e+06	9.38063e+06	9.6492e+06	6.23854e+06	2.89873e+07	2.15537e+07	1.42988e+07	2.6431e+07	3.73805e+07	3.5151e+07	5.28324e+07	6.81355e+07	7.61089e+07	6.7867e+07	5.71997e+07	4.0746e+07	6.32207e+07	5.66534e+07	8.70139e+07	7.47254e+07	5.97056e+07	4.58633e+07	3.33222e+07	3.45462e+07	3.27353e+07	3.40125e+07	3.40145e+07
M321T32_1	[M+H]+	20-hydroxyarachidonic acid	0.675921	1.06752	0.123527	321.242	32.3409	HMDB0005998	C14748	Lipids and lipid-like molecules	Fatty Acyls	Fatty acids and conjugates	1.01161e+08	8.984e+07	9.02607e+07	8.85425e+07	8.34399e+07	8.75937e+07	9.38263e+07	8.52224e+07	8.09382e+07	8.64364e+07	7.645e+07	8.37573e+07	7.30482e+07	7.27096e+07	7.29412e+07	7.71982e+07	7.48227e+07	7.67133e+07	8.02977e+07	8.00544e+07	8.435e+07	8.08879e+07	7.63331e+07	5.84234e+07	7.6143e+07	7.35801e+07	7.34218e+07	7.28638e+07	7.65136e+07	7.64428e+07	7.53755e+07	7.3863e+07	7.54311e+07	7.70731e+07	7.0698e+07
M383T196	(M+H-H2O)+	25-hydroxyvitamin D3	0.276855	0.367505	0.000367362	383.327	196.151	HMDB0003550	C01561	Lipids and lipid-like molecules	Steroids and steroid derivatives	Vitamin D and derivatives	427830	888904	1.10796e+06	818934	1.21712e+06	767600	3.01266e+06	1.79785e+06	1.52728e+06	2.72939e+06	3.01776e+06	2.14166e+06	9.89829e+06	7.20375e+06	1.7291e+07	4.35097e+06	7.02698e+06	7.82931e+06	1.3389e+08	1.48434e+07	1.36844e+07	8.14056e+06	1.53867e+07	4.65374e+06	1.26918e+08	2.05996e+07	6.46178e+07	1.17298e+08	3.25404e+07	2.4476e+07	2.23897e+07	2.20501e+07	2.31085e+07	2.23938e+07	2.35831e+07
M236T45	[M-H]-	3-(cyclohexylamino)-2-hydroxy-1-propanesulfonic acid	0.668654	1.27862	0.397097	236.105	45.2843			Organic nitrogen compounds	Organonitrogen compounds	Cyclohexylamines	6.93821e+07	2.40197e+07	5.53566e+07	1.8153e+07	1.90951e+07	3.31851e+07	2.15175e+07	2.38242e+07	3.56787e+07	3.51931e+07	3.0555e+07	2.466e+07	3.52771e+07	4.23218e+07	2.6046e+07	4.76205e+07	1.26699e+07	1.89795e+07	1.92763e+07	2.9698e+07	1.42574e+07	1.44489e+07	1.49886e+07	2.53201e+07	1.89326e+07	1.36392e+07	2.10787e+07	2.5229e+07	3.67194e+07	1.78625e+07	2.21484e+07	2.35111e+07	1.48094e+07	2.49018e+07	2.20451e+07
M522T423	[M-H]-	3-(n-maleimidopropionyl)biocytin	0.107278	0.564811	0.0289007	522.206	423.236			Organic acids and derivatives	Peptidomimetics	Hybrid peptides	149841	435998	468927	362805	234632	441278	718061	354578	766712	700514	847437	319216	901356	1.09709e+06	521634	1.22673e+06	1.35632e+06	793354	3.08715e+06	660052	202831	648862	345526	211755	3.94454e+06	585758	886024	1.02695e+07	47275.6	356812	984489	741123	983996	985767	954254
M448T193	[M+H-C5H13SO3N]+	3-[(cholamidopropyl)dimethylammonio]-1-propanesulfonate	0.818391	0.397042	0.0391121	448.319	192.612		C11321	Lipids and lipid-like molecules	Steroids and steroid derivatives	Bile acids, alcohols and derivatives	8.18668e+06	8.49604e+06	6.88433e+06	1.31504e+07	1.18979e+07	8.67071e+06	1.06157e+07	2.21181e+07	9.29262e+06	4.08578e+07	1.80839e+07	4.3314e+07	5.2428e+07	7.11747e+07	4.3733e+07	2.86911e+07	6.19534e+07	6.15659e+07	6.7877e+07	6.15402e+07	6.79992e+07	4.19113e+07	7.10391e+07	4.44406e+07	7.72908e+07	5.05749e+07	1.91922e+08	6.01393e+07	8.80004e+07	7.04944e+07	5.32595e+07	5.32586e+07	5.17068e+07	5.16786e+07	5.32463e+07
M186T586	[M+H-H2O]+	3-acetamidocoumarin	0.271345	0.82596	0.383547	186.058	585.7						1.85457e+07	8.58183e+06	1.19933e+07	1.26372e+07	1.17006e+07	1.38316e+07	1.16041e+07	2.8805e+07	1.35163e+07	1.25923e+07	1.33139e+07	1.37447e+07	1.73159e+07	1.2589e+07	1.30778e+07	3.75989e+07	1.62406e+07	1.42932e+07	1.5422e+07	6.31177e+06	1.20668e+07	1.18802e+07	1.36181e+07	1.45111e+07	1.37026e+07	1.33686e+07	1.16539e+07	4.43056e+07	1.50647e+07	204960	1.39073e+07	1.46484e+07	1.49179e+07	1.83823e+07	1.39437e+07
M206T295_1	[M+H]+	3-amino-2,5-dichlorobenzoic acid	0.265908	0.418524	0.288131	205.962	295.4		C19056	Benzenoids	Benzene and substituted derivatives	Benzoic acids and derivatives	745664	2.6078e+06	2.6915e+06	2.25232e+06	2.89142e+06	2.50287e+06	3.04511e+06	1.94475e+07	1.94393e+06	2.80422e+06	2.10433e+06	3.36892e+06	1.67677e+06	4.43612e+06	4.57653e+06	2.43871e+06	460090	2.77422e+06	178406	360733	114083	308443	238231	169944	357708	114501	123840	86711.9	52288.3	33338.7	3.75074e+06	4.2529e+06	4.79951e+06	5.00291e+06	8.3897e+06
M214T46	[M-H]-	3-chloro-l-tyrosine	0.172619	0.885523	0.775077	214.018	45.7918	HMDB0001885		Organic acids and derivatives	Carboxylic acids and derivatives	Amino acids, peptides, and analogues	2.99869e+07	3.84706e+07	6.38067e+07	1.61005e+08	4.07288e+07	5.48785e+07	1.43091e+08	6.74147e+07	1.09566e+08	1.63144e+07	1.84683e+07	8.42945e+07	2.70455e+07	2.53577e+07	1.73512e+07	8.93103e+07	1.59522e+07	2.70307e+07	4.97689e+06	1.36777e+07	3.52811e+07	2.48333e+07	1.70053e+07	1.95504e+07	2.53382e+07	4.50951e+06	1.03264e+07	5.54117e+06	1.55045e+07	2.03296e+07	3.82765e+07	3.85074e+07	3.82761e+07	3.78291e+07	3.8167e+07
M275T205	[M+Na]+	3-cyclohexyl-6-(dimethylamino)-1-methyl-s-triazine-2,4(1h,3h)-dione	0.109847	1.23243	0.564358	275.142	204.953	HMDB0014511	C10926	Organic nitrogen compounds	Organonitrogen compounds	Amines	496535	3.45043e+06	2.43242e+06	1.65395e+06	2.51703e+06	3.1694e+06	570448	1.23624e+06	4.4978e+06	2.28749e+06	1.28053e+06	1.25978e+06	3.98984e+06	515083	7.2779e+06	1.03082e+06	1.05354e+06	1.90018e+06	8.08707e+06	460183	5.0007e+06	5.44655e+06	1.90532e+06	1.58683e+06	1.08621e+07	1.59872e+06	1.13622e+07	2.86449e+07	6.07522e+06	2.24687e+06	3.78837e+06	3.78832e+06	3.78847e+06	4.01395e+06	3.78835e+06
M182T250	[M-H-C3H5NO2]-	3-cysteinylacetaminophen	0.473532	0.853768	0.404795	182.032	249.833	HMDB0240217		Organic acids and derivatives	Carboxylic acids and derivatives	Amino acids, peptides, and analogues	3.96595e+07	9.20286e+07	9.4582e+07	1.31812e+08	5.45395e+07	6.9577e+07	1.13004e+08	1.25214e+08	8.57863e+07	8.47938e+07	8.46291e+07	7.13624e+07	2.26324e+07	1.60481e+08	7.55545e+07	7.67698e+07	1.17326e+08	4.32547e+07	2.06637e+08	2.07905e+08	3.05282e+08	1.0452e+08	2.0722e+08	1.77782e+08	5.46778e+07	6.56101e+08	1.27512e+08	7.08875e+07	3.16646e+08	4.42183e+08	1.27272e+08	1.26064e+08	1.26336e+08	1.27531e+08	1.28207e+08
M555T253	[M+H]+	3-deacetylsalannin	0.221024	0.607538	0.513746	555.31	252.869			Lipids and lipid-like molecules	Prenol lipids	Triterpenoids	3.32791e+06	2.71586e+06	2.45047e+07	7.10046e+06	126414	641983	2.34806e+07	2.66945e+07	226586	9.3423e+06	3.32791e+06	162599	8.20934e+06	1.61752e+06	115012	787246	565622	667515	5.74818e+06	5.05442e+06	4.30014e+06	3.16559e+06	8.12468e+06	3.4874e+06	3.20085e+07	1.60191e+07	2.65229e+07	1.49154e+08	8.04534e+06	4.02916e+06	6.93786e+06	8.14095e+06	8.13946e+06	8.31952e+06	7.99547e+06
M116T221	[M+H-CO2]+	3-dehydrocarnitine	0.194026	0.632308	0.00898738	116.107	221.395	HMDB0012154	C02636	Organic acids and derivatives	Keto acids and derivatives	Short-chain keto acids and derivatives	660934	1.48783e+06	1.35561e+06	1.82396e+06	1.63963e+06	1.64759e+06	2.62907e+06	2.38812e+06	1.42631e+06	2.40349e+06	2.03253e+06	2.74606e+06	5.05397e+06	7.22949e+06	4.23854e+06	5.57163e+06	6.26924e+06	4.50676e+06	2.5213e+07	4.63456e+06	2.71456e+07	6.16208e+06	1.07306e+07	7.79806e+06	4.73226e+07	3.22634e+07	4.69879e+07	6.18731e+07	2.03128e+07	1.59845e+07	1.2663e+07	1.14665e+07	1.26652e+07	1.21202e+07	1.29725e+07
M189T455	[M-H]-	3-dehydroquinic acid	0.231382	1.33554	0.039084	189.041	455.217		C00944	Organic acids and derivatives	Hydroxy acids and derivatives	Alpha hydroxy acids and derivatives	3.23153e+06	5.29832e+06	3.93651e+06	3.94525e+06	3.29712e+06	5.20869e+06	2.95471e+06	2.93777e+06	3.0457e+06	2.81526e+06	2.63834e+06	4.26543e+06	3.74497e+06	4.72728e+06	3.54734e+06	3.84381e+06	6.66713e+06	3.37982e+06	4.61293e+06	3.26247e+06	2.96896e+06	2.93621e+06	3.92801e+06	6.34171e+06	4.63305e+06	2.2809e+06	2.74513e+06	6.6503e+06	2.49579e+06	3.36944e+06	3.77243e+06	3.77144e+06	3.69929e+06	3.77341e+06	3.45667e+06
M267T30_2	[M+H-H2O]+	3-dehydroretinol	0.528761	1.39336	0.038543	267.211	29.6808	HMDB0013117	C21797	Lipids and lipid-like molecules	Prenol lipids	Retinoids	1.49965e+07	2.2726e+07	1.78504e+07	1.64479e+07	1.63496e+07	1.95985e+07	2.07583e+07	9.91389e+06	1.25916e+07	9.62072e+06	1.50643e+07	9.53904e+06	5.97719e+06	8.30141e+06	5.69171e+06	1.05726e+07	3.75618e+06	9.21526e+06	7.82501e+06	8.58451e+06	6.40486e+06	1.08749e+07	7.07148e+06	6.39755e+06	1.89445e+07	1.9678e+07	2.5233e+07	1.90421e+07	1.30589e+07	1.04594e+07	1.15749e+07	1.11856e+07	1.15654e+07	1.15588e+07	8.81089e+06
M535T211	[2M-H]-	3-deoxy-d-glycero-d-galacto-2-nonulosonic acid	0.0326154	0.874419	0.7148	535.155	211.324			Organic oxygen compounds	Organooxygen compounds	Carbohydrates and carbohydrate conjugates	186002	558711	238895	176587	483174	38550.7	49891	216678	321785	427618	538970	368528	1.5663e+06	538645	952426	184470	506202	274603	1.33851e+07	905340	2.60384e+06	1.48304e+06	179114	1.57065e+06	4.95398e+07	204446	3.86628e+06	3.77158e+07	8.92335e+06	1.48304e+06	1.64414e+06	1.75831e+06	1.65126e+06	1.69674e+06	2.12643e+06
M161T356	[M-H]-	3-hydroxy-3-methylglutaric acid	0.391621	1.33859	0.00886983	161.046	355.95	HMDB0000355	C03761	Lipids and lipid-like molecules	Fatty Acyls	Fatty acids and conjugates	1.08231e+07	1.1631e+07	8.80769e+06	1.23845e+07	1.28483e+07	1.1556e+07	1.01377e+07	7.52358e+06	1.02504e+07	6.68629e+06	9.3588e+06	6.88084e+06	9.08227e+06	1.19246e+07	9.79098e+06	6.54697e+06	7.92968e+06	7.00238e+06	1.68708e+07	7.15341e+06	6.92102e+06	6.217e+06	6.85049e+06	5.70276e+06	2.5235e+07	5.68639e+06	7.36332e+06	1.34656e+07	5.07475e+06	7.47143e+06	1.13732e+07	1.06969e+07	1.197e+07	1.3192e+07	1.13087e+07
M253T655	[M+H]+	3-hydroxy-6-methylflavone	0.188527	1.03285	0.086934	253.086	655.202			Phenylpropanoids and polyketides	Flavonoids	Flavones	1.55808e+07	1.58189e+07	1.47032e+07	1.49118e+07	1.49755e+07	1.58209e+07	1.44986e+07	1.44325e+07	1.50393e+07	1.54551e+07	1.48348e+07	1.4631e+07	2.3196e+07	1.49232e+07	1.49778e+07	7.2348e+06	2.14271e+07	1.66861e+07	1.50953e+07	1.55597e+07	1.49744e+07	1.50772e+07	1.51612e+07	1.40077e+07	1.38258e+07	1.37447e+07	1.47033e+07	1.5179e+07	1.47963e+07	1.50955e+07	1.54339e+07	1.54422e+07	1.52829e+07	1.44132e+07	1.51228e+07
M327T300	[M-H]-	3-hydroxy-6,2',4'-trimethoxyflavone	0.0365271	1.00703	0.981126	327.087	300.353			Phenylpropanoids and polyketides	Flavonoids	Flavones	1.33091e+06	2.29278e+06	2.24805e+06	1.90372e+06	2.65048e+06	2.01257e+06	1.82069e+06	4.86753e+06	1.66013e+06	1.29305e+06	1.41148e+06	1.29878e+06	2.11645e+06	790010	2.59498e+06	2.23399e+06	1.68728e+06	2.5866e+06	2.04102e+06	968044	401943	1.9069e+06	1.74591e+06	435257	1.01964e+06	1.589e+06	1.12329e+06	2.04787e+06	1.80837e+06	3.50674e+06	2.20051e+06	2.15539e+06	2.22099e+06	2.41672e+06	2.61063e+06
M147T354	[M-H]-	3-hydroxyglutaric acid	0.206859	0.744739	0.0310974	147.03	353.728	HMDB0000428		Organic acids and derivatives	Hydroxy acids and derivatives	Beta hydroxy acids and derivatives	2.86755e+06	3.68519e+06	2.7423e+06	4.04513e+06	2.68916e+06	3.6778e+06	3.67878e+06	5.38909e+06	4.60347e+06	3.75836e+06	3.43026e+06	5.60183e+06	5.92571e+06	4.74077e+06	5.70206e+06	4.49292e+06	4.99428e+06	4.47905e+06	7.23479e+06	4.49868e+06	3.91113e+06	3.27294e+06	3.30846e+06	4.86046e+06	6.76871e+06	4.81707e+06	4.07542e+06	1.34028e+07	4.67731e+06	6.95978e+06	4.88595e+06	4.99729e+06	5.65728e+06	4.24066e+06	4.9971e+06
M107T24	[M-H-CO2]-	3-hydroxyphenylacetic acid	0.211644	0.99758	0.995193	107.05	24.0293	HMDB0000440	C05593	Benzenoids	Phenols	1-hydroxy-4-unsubstituted benzenoids	9.76729e+06	2.5289e+07	2.05976e+07	4.03066e+07	2.33605e+07	3.08043e+07	6.35739e+07	1.60533e+07	3.40991e+07	6.25333e+06	5.71857e+06	2.47912e+07	1.48059e+07	2.59439e+07	1.63284e+07	2.62986e+07	5.81937e+06	1.11039e+07	1.70609e+06	3.91188e+06	1.67996e+07	1.2293e+07	3.68037e+06	555331	386954	4.00965e+06	724434	792092	5.68062e+06	4.24177e+06	1.59612e+07	1.52027e+07	1.54255e+07	1.48384e+07	1.51545e+07
M211T333	[M-H]-	3-hydroxyxanthone	0.279803	0.395784	0.0830255	211.028	332.774			Organoheterocyclic compounds	Benzopyrans	1-benzopyrans	388914	568666	1.74091e+06	2.63766e+06	848235	917264	2.19735e+06	1.27067e+06	1.57558e+06	4.25608e+06	1.86608e+06	6.77749e+06	8.96703e+06	5.75126e+06	5.04428e+06	7.78466e+06	1.10594e+07	7.55514e+06	6.79143e+06	8.38159e+06	6.39765e+06	5.77011e+06	3.956e+06	7.50103e+06	7.25042e+06	2.7626e+06	1.17846e+07	1.61504e+07	5.50466e+06	1.08396e+07	4.28649e+06	5.21566e+06	4.82183e+06	3.60332e+06	4.19501e+06
M381T12	[M-H-NH3]-	3-iodo-l-thyronine	0.091965	0.741144	0.101794	380.957	12.0156			Organic acids and derivatives	Carboxylic acids and derivatives	Amino acids, peptides, and analogues	841723	1.16814e+06	1.36145e+06	949779	324351	1.24136e+06	1.34603e+06	936595	1.67818e+06	1.58678e+06	1.26586e+06	1.12943e+06	1.09775e+06	1.20768e+06	1.66834e+06	1.05234e+06	774959	1.07883e+06	1.05871e+06	1.15325e+06	1.57156e+06	795098	1.30702e+06	1.35307e+07	2.65445e+06	1.17917e+06	1.23863e+06	916900	939973	1.11615e+06	1.61736e+06	1.00098e+06	1.09488e+06	974509	1.03575e+06
M453T26	[M-H-C2H4O2]-	3-ketofusidic acid	0.140666	0.931275	0.31145	453.289	25.5383			Lipids and lipid-like molecules	Steroids and steroid derivatives	Steroid esters	1.43524e+07	1.66763e+07	2.01555e+07	2.24194e+07	2.02091e+07	1.69761e+07	2.03957e+07	2.11837e+07	2.02531e+07	1.92955e+07	1.95759e+07	1.82605e+07	1.83458e+07	1.37425e+07	1.8802e+07	1.63902e+07	1.997e+07	1.85656e+07	1.85868e+07	1.56187e+07	1.68201e+07	1.97641e+07	1.91269e+07	8.15302e+06	1.11443e+07	1.60259e+07	1.87914e+07	2.18712e+07	1.85761e+07	1.90274e+07	1.78657e+07	1.88083e+07	1.88633e+07	1.91659e+07	1.93737e+07
M150T231	[M+H]+	3-methyladenine	0.655785	0.633498	0.0125218	150.077	230.621	HMDB0011600	C00913	Organoheterocyclic compounds	Imidazopyrimidines	Purines and purine derivatives	9.04566e+06	1.91946e+07	1.36855e+07	2.08443e+07	1.70292e+07	2.11879e+07	2.9334e+07	2.1904e+07	2.08631e+07	2.94553e+07	2.13212e+07	3.65343e+07	7.12417e+07	2.90094e+07	6.32119e+07	9.27356e+07	6.15435e+07	7.63605e+07	4.73966e+07	6.47914e+07	1.09308e+08	1.68406e+08	7.32226e+07	8.91501e+07	1.36068e+07	8.50882e+07	5.86732e+07	3.10593e+07	9.61496e+07	7.63329e+07	5.30513e+07	5.30488e+07	5.28082e+07	5.27626e+07	5.18824e+07
M168T687	[M-H]-	3-Methylhistidine	0.143221	0.996026	0.907243	168.067	687.086	HMDB0000479	C01152	Organic acids and derivatives	Carboxylic acids and derivatives	Amino acids, peptides, and analogues	1.22449e+07	1.16157e+07	1.15135e+07	1.22566e+07	1.08694e+07	1.16373e+07	1.10578e+07	1.0509e+07	1.19836e+07	1.24566e+07	1.18574e+07	1.25529e+07	1.13175e+07	1.1067e+07	1.27268e+07	1.23682e+07	1.13169e+07	1.17014e+07	1.15322e+07	1.09596e+07	1.72034e+07	1.13543e+07	1.09952e+07	1.2007e+07	1.12079e+07	1.13985e+07	6.02762e+06	1.31682e+07	1.01323e+07	1.16059e+07	1.18998e+07	1.17647e+07	1.17778e+07	1.0562e+07	1.13913e+07
M119T616	[M-H]-	3-methylthiopropionate	0.614875	0.990606	0.952584	119.017	615.538	HMDB0001527	C08276	Lipids and lipid-like molecules	Fatty Acyls	Fatty acids and conjugates	2.45652e+08	3.29272e+08	8.98845e+07	1.95058e+08	1.89972e+08	2.1643e+08	1.98451e+08	2.21078e+08	1.86066e+08	2.18719e+08	2.39563e+08	2.14401e+08	2.98001e+08	2.20187e+08	2.5745e+08	6.74602e+07	2.42844e+08	1.53914e+08	2.38468e+08	2.64545e+08	1.85821e+08	1.889e+08	2.53817e+08	7.68407e+07	1.6028e+08	1.20039e+08	7.98546e+07	2.13504e+08	6.68835e+07	1.91288e+08	2.04178e+08	1.30009e+08	2.01303e+08	1.81239e+08	1.79977e+08
M108T210	[M-H-NO]-	3-nitrophenol	0.394564	0.652518	0.00848555	108.02	209.948		C14418	Benzenoids	Phenols	Nitrophenols	8.09192e+06	4.85017e+06	1.06845e+07	7.27827e+06	9.0487e+06	5.29297e+06	1.0725e+07	1.16407e+07	1.42766e+07	1.27698e+07	8.24807e+06	1.16814e+07	2.79187e+06	4.33381e+06	4.00775e+06	3.35649e+06	3.3236e+06	2.30005e+06	8.57195e+06	5.52849e+06	8.88345e+06	7.99503e+06	8.37382e+06	9.18618e+06	7.20358e+06	1.14014e+07	2.22655e+06	5.71729e+06	4.8493e+06	2.79903e+07	8.19728e+06	8.32153e+06	8.3217e+06	7.94525e+06	8.56304e+06
M108T102	[M+H]+	3-pyridinecarboxaldehyde	0.578585	0.984278	0.94126	108.056	102.093		C07327	Organoheterocyclic compounds	Pyridines and derivatives	Pyridine carboxaldehydes	4.84496e+07	5.84789e+07	1.7475e+08	9.75618e+07	7.36393e+07	1.00535e+08	1.11201e+08	8.93305e+07	6.73048e+07	9.49562e+07	9.99956e+07	9.94668e+07	5.54298e+07	7.46296e+07	4.7421e+07	8.93577e+07	8.55129e+07	6.23484e+07	2.11467e+07	1.87797e+07	7.5806e+06	2.41884e+07	2.21773e+07	7.52982e+06	1.67466e+07	7.52105e+06	1.26108e+07	2.14287e+07	2.34158e+07	6.01682e+07	6.6366e+07	7.96124e+07	7.9216e+07	6.03521e+07	8.693e+07
M258T7	[M-H+2i]-	3-quinolinecarboxylic acid, 7,8-dichloro-1,4-dihydro-4-oxo-	0.156923	0.9313	0.698629	257.96	6.66401			Organoheterocyclic compounds	Quinolines and derivatives	Quinoline carboxylic acids	1.66875e+07	1.60863e+07	1.56858e+07	1.60497e+07	1.80321e+06	1.76543e+07	1.26267e+07	1.78832e+07	1.58895e+07	1.59719e+07	1.50053e+07	1.27843e+07	1.72164e+07	1.60387e+07	1.68365e+07	1.64395e+07	1.56427e+07	1.47855e+07	3.08168e+07	1.49106e+07	1.09434e+07	1.43598e+07	1.66869e+07	246758	2.0651e+06	3.11791e+07	1.37446e+07	1.95955e+07	2.56625e+07	2.81185e+07	1.58941e+07	1.61088e+07	1.62527e+07	1.34571e+07	4.2639e+06
M942T274	[M-H]-	3-rha(1-2)gal(1-2)glua-soyasaponenol b	0.0437768	1.67212	0.0909512	941.513	274.054			Lipids and lipid-like molecules	Prenol lipids	Terpene glycosides	110277	209607	53944.1	110277	65482.5	194643	68413.1	70977.6	75724.7	85812.6	65015.8	79138.1	555679	197894	94246.1	235871	423275	258443	701184	292613	37875.4	88074.4	268821	57534.9	562937	186079	382023	622883	47177.5	45335.7	240391	175590	198802	143691	171065
M198T347	[M+H]+	3,4-dihydroxy-l-phenylalanine	0.59868	0.844627	0.544065	198.09	347.28	HMDB0000181	C00355	Organic acids and derivatives	Carboxylic acids and derivatives	Amino acids, peptides, and analogues	3.48526e+07	7.30128e+07	5.20671e+07	6.1648e+07	6.9276e+07	9.22574e+07	1.4745e+08	8.3396e+07	9.19987e+07	3.98018e+07	4.55219e+07	4.54206e+07	6.83792e+07	1.26051e+07	2.96887e+07	3.18799e+07	2.19167e+07	5.0857e+07	8.13423e+06	2.94435e+07	6.35158e+07	4.9371e+06	1.25162e+08	3.70038e+08	5.37505e+07	5.2375e+07	2.15034e+07	6.26807e+07	7.1814e+07	5.41205e+07	4.01855e+07	4.95577e+07	4.95164e+07	4.94594e+07	4.05502e+07
M196T301	[M-H]-	3,4-Dihydroxy-L-phenylalanine(L-DOPA)	0.222188	1.00663	0.954339	196.062	301.049	HMDB0000181	C00355	Organic acids and derivatives	Carboxylic acids and derivatives	Amino acids, peptides, and analogues	5.50365e+07	7.45896e+07	7.6325e+07	7.57088e+07	7.778e+07	7.89204e+07	8.03447e+07	9.99778e+07	7.1755e+07	5.44785e+07	7.75503e+07	5.13667e+07	5.05228e+07	5.13748e+07	6.29731e+07	7.90541e+07	4.39343e+07	4.20547e+07	2.86585e+07	1.77199e+07	1.08901e+07	2.15851e+07	2.55609e+07	2.33374e+07	5.70729e+07	1.98441e+07	1.622e+07	2.06168e+07	2.22294e+07	3.24389e+07	4.65897e+07	5.34148e+07	5.4263e+07	5.56765e+07	5.54738e+07
M137T148	[M-H]-	3,4-dihydroxybenzaldehyde	0.57292	0.37831	0.000812695	137.036	148.06	HMDB0059965	C16700	Organic oxygen compounds	Organooxygen compounds	Carbonyl compounds	4.70395e+06	2.63481e+06	5.14013e+06	5.41852e+06	3.86834e+06	3.80806e+06	1.30898e+07	1.672e+07	8.40321e+06	7.06524e+06	1.02303e+07	1.20917e+07	2.54018e+07	8.09287e+07	4.49617e+07	1.15999e+08	3.32757e+07	3.97294e+07	1.62742e+08	2.22387e+08	7.02337e+08	1.90442e+08	1.30351e+08	2.80573e+08	1.15459e+08	1.03469e+08	1.41163e+08	1.70323e+08	1.27405e+08	6.08399e+07	9.42799e+07	9.49498e+07	9.03543e+07	9.49546e+07	9.49502e+07
M165T382	[M-H-H2O]-	3,4-dihydroxymandelic acid	0.370216	1.0611	0.675645	165.02	382.086	HMDB0001866	C05580	Benzenoids	Phenols	Benzenediols	5.28644e+07	4.87751e+07	4.86416e+07	4.32685e+07	1.61564e+07	4.88062e+07	4.46259e+07	3.65809e+07	3.58328e+07	4.19343e+07	4.50264e+07	3.96264e+07	4.74857e+07	4.25044e+07	4.27634e+07	5.11505e+07	4.99131e+07	4.67337e+07	353119	2.17531e+07	5.07331e+07	5.91587e+07	1.52416e+07	1.93375e+07	2.10496e+07	7.90028e+07	2.74419e+07	1.56435e+07	2.74382e+07	8.5833e+07	4.67157e+07	4.14842e+07	4.67355e+07	4.627e+07	4.67275e+07
M135T34	[M+H]+	3,4-dimethylbenzaldehyde	0.401123	0.990902	0.885863	135.08	33.6326			Benzenoids	Benzene and substituted derivatives	Benzoyl derivatives	9.31173e+07	8.27729e+07	8.51861e+07	7.1851e+07	7.95812e+07	1.01579e+08	9.21633e+07	8.44859e+07	8.11748e+07	8.82107e+07	7.53509e+07	9.74221e+07	7.69274e+07	7.90539e+07	7.48772e+07	8.74572e+07	8.83011e+07	7.44346e+07	8.34996e+07	6.8199e+07	6.99122e+07	7.06064e+07	7.23727e+07	5.76574e+07	6.41972e+07	6.31603e+07	2.69673e+06	6.73841e+07	9.27487e+07	8.50745e+07	8.49113e+07	8.65805e+07	8.49132e+07	8.39331e+07	8.3925e+07
M227T242	[M-H]-	3,4'-isopropylidenediphenol	0.380795	0.905753	0.61317	227.104	242.451			Benzenoids	Benzene and substituted derivatives	Diphenylmethanes	9.53624e+06	2.7622e+07	1.87707e+07	1.93587e+07	1.45807e+07	2.3567e+07	2.37568e+07	1.24727e+07	3.11289e+07	1.57922e+07	2.34981e+07	1.859e+07	2.48307e+07	9.47429e+06	1.53418e+07	2.15428e+07	9.98011e+06	1.05174e+07	2.49973e+07	6.34191e+06	1.35898e+07	2.37637e+07	1.18255e+07	6.33614e+06	3.92932e+07	8.04232e+06	1.85976e+07	2.47172e+07	3.72885e+07	2.19096e+07	1.85841e+07	1.86155e+07	1.97109e+07	2.21986e+07	1.68103e+07
M307T344	[2M-H]-	3,5-dihydroxybenzoic acid	0.122029	0.673492	0.1782	307.067	344.179	HMDB0013677		Benzenoids	Benzene and substituted derivatives	Benzoic acids and derivatives	470926	680700	1.23685e+06	2.12365e+06	528975	546655	1.22862e+06	880086	980330	1.78555e+06	1.69818e+06	1.72392e+06	2.96195e+06	5.54743e+06	5.83463e+06	3.54281e+06	5.19809e+06	2.75542e+06	2.07576e+07	4.06921e+06	7.34274e+06	1.26348e+07	6.7865e+06	1.04135e+07	4.09138e+07	1.31901e+07	2.21145e+07	7.06542e+07	1.79433e+07	1.92379e+07	9.38113e+06	9.74568e+06	9.37741e+06	9.22618e+06	9.4886e+06
M305T368	[M+H]+	3,5,7,3',4'-pentahydroxyflavanone	0.273035	2.16729	0.015899	305.045	367.754	HMDB0125371	C01617	Phenylpropanoids and polyketides	Flavonoids	Flavans	2.57166e+06	3.70848e+06	1.48635e+06	1.95627e+06	4.79267e+06	3.48633e+06	1.8032e+06	803925	2.32272e+06	885467	1.50413e+06	986678	1.79531e+06	1.85424e+06	1.72134e+06	2.33771e+06	2.29775e+06	1.62224e+06	1.8606e+06	2.1306e+06	1.95695e+06	1.78562e+06	1.97477e+06	1.34304e+06	861419	1.94394e+06	2.24643e+06	2.78747e+06	2.336e+06	2.01043e+06	2.22578e+06	2.13294e+06	2.16607e+06	1.88064e+06	2.0715e+06
M363T32_2	[M+H]+	3,6,9,12-tetraoxatetracosan-1-ol	1.03745	1.03342	0.313333	363.31	32.3214			Organic oxygen compounds	Organooxygen compounds	Ethers	5.2154e+08	5.70262e+08	5.89444e+08	5.72832e+08	5.92985e+08	5.81641e+08	6.17062e+08	5.61842e+08	5.38213e+08	5.28859e+08	5.27609e+08	5.44227e+08	5.84915e+08	5.83385e+08	5.58559e+08	6.11735e+08	5.58637e+08	5.30277e+08	5.80082e+08	5.37531e+08	5.57863e+08	5.6553e+08	5.15644e+08	4.79938e+08	5.0191e+08	4.68452e+08	5.63881e+08	5.35361e+08	4.80749e+08	5.29256e+08	5.3245e+08	5.45412e+08	5.32462e+08	5.46472e+08	5.32404e+08
M197T347	[M+H]+	3,7-Dimethyluric acid	0.915556	0.962464	0.864702	197.09	346.856	HMDB0001982	C16360	Organoheterocyclic compounds	Imidazopyrimidines	Purines and purine derivatives	1.05622e+08	3.19824e+08	1.4286e+08	2.94729e+08	2.08453e+08	3.58262e+08	3.89299e+08	1.51859e+08	2.03107e+08	2.20064e+08	2.42925e+08	2.78255e+08	2.93231e+08	9.09966e+07	2.3004e+08	2.44007e+08	1.56572e+08	2.24442e+08	6.07386e+07	2.39299e+07	8.91266e+06	2.43986e+07	2.14582e+07	9.8081e+06	3.31833e+07	5.017e+06	1.45008e+07	6.73261e+07	6.76751e+06	6.14638e+07	1.2929e+08	1.31472e+08	1.31142e+08	1.31473e+08	1.31473e+08
M431T187	[M-H]-	3.beta.,7.alpha.-dihydroxy-5-cholestenoic acid	0.314447	8.11687	0.131978	431.328	187.022		C17335	Lipids and lipid-like molecules	Steroids and steroid derivatives	Bile acids, alcohols and derivatives	616856	3.84749e+06	3.14082e+06	764992	1.32225e+07	769687	1.47722e+06	210474	139057	552319	206117	169848	3.91384e+06	3.64913e+06	1.58692e+07	492534	1.4795e+06	264812	1.40809e+08	6.90689e+06	7.58463e+06	723026	3.46204e+06	8.33864e+06	1.6658e+08	1.13623e+07	3.32302e+07	2.24397e+08	1.36313e+07	2.02895e+07	4.05327e+07	4.42959e+07	6.08194e+07	4.0414e+07	4.07174e+07
M673T407	[M-H]-	3'-.alpha.-sialyl-n-acetyllactosamine	0.101127	0.493303	0.00890545	673.232	406.656			Organic oxygen compounds	Organooxygen compounds	Carbohydrates and carbohydrate conjugates	58077.6	220968	217308	437759	227586	243246	659399	438418	300483	377505	466304	605926	817705	1.09946e+06	682607	1.37962e+06	1.66378e+06	1.05474e+06	9.29903e+06	1.4592e+06	1.03626e+07	5.59468e+06	2.6884e+06	4.0161e+06	5.54498e+06	6.26737e+06	7.21781e+06	6.99166e+06	7.44749e+06	3.99531e+06	2.65347e+06	3.21325e+06	2.51204e+06	2.82649e+06	2.81788e+06
M632T474	[M-H]-	3'-sialyllactose	0.0300892	1.08532	0.818722	632.205	474.463			Organic oxygen compounds	Organooxygen compounds	Carbohydrates and carbohydrate conjugates	54965.3	329333	240118	429203	77613.9	427656	197535	209821	263044	34727	288617	442598	502653	486883	280967	592505	356896	237417	3.14532e+06	775065	1.76691e+06	3.09223e+06	1.64211e+06	2.86959e+06	5.16406e+06	1.76882e+06	4.4591e+06	5.42507e+06	4.17287e+06	2.10902e+06	1.4913e+06	1.49315e+06	1.53997e+06	1.30118e+06	1.61684e+06
M347T382	[M+H]+	3',5'-dimethoxy-3,5,7,4'-tetrahydroxyflavone	0.0878806	1.0528	0.774849	347.088	381.541		C11620	Phenylpropanoids and polyketides	Flavonoids	Flavones	2.0098e+06	803140	1.35695e+06	1.47674e+06	1.37723e+06	1.90212e+06	1.56573e+06	844242	1.40772e+06	1.91668e+06	931889	1.81205e+06	2.22153e+06	1.40515e+06	1.90021e+06	2.1628e+06	377217	1.83253e+06	1.25595e+07	1.88308e+06	3.57071e+06	2.98504e+06	1.78665e+06	2.49984e+06	3.04284e+07	5.18529e+06	2.60726e+07	3.52811e+07	6.56672e+06	635043	4.07173e+06	3.99563e+06	4.56418e+06	4.076e+06	4.21544e+06
M199T424	[M+H]+	3h-imidazo(4,5-f)quinoline, 2-amino-3-methyl-	0.17658	1.19313	0.00555079	199.108	424.166	HMDB0029706	C19180				3.32962e+06	3.38855e+06	2.68549e+06	3.02611e+06	2.67071e+06	3.06182e+06	2.65389e+06	2.44793e+06	2.75074e+06	2.56001e+06	2.32762e+06	2.48222e+06	3.47209e+06	2.72196e+06	2.90721e+06	2.55093e+06	2.64456e+06	3.02006e+06	6.96556e+06	3.27975e+06	3.01071e+06	3.03035e+06	3.19632e+06	2.89269e+06	2.28347e+07	4.43579e+06	5.8254e+06	1.9062e+07	4.13606e+06	3.36815e+06	4.20487e+06	4.10227e+06	4.21214e+06	3.4233e+06	4.20609e+06
M411T247	[M-H]-	4-[(2r,3r,4s,5s,6r)-3,4,5-trihydroxy-6-(hydroxymethyl)oxan-2-yl]oxypentan-2-yl (e)-3-(4-hydroxyphenyl)prop-2-enoate	0.24009	1.13505	0.215473	411.141	246.6			Lipids and lipid-like molecules	Fatty Acyls	Fatty acyl glycosides	1.03995e+07	1.40148e+07	8.65346e+06	1.27167e+07	9.05718e+06	1.30496e+07	9.84226e+06	8.58899e+06	9.04835e+06	1.13383e+07	9.94695e+06	1.10487e+07	3.49544e+06	3.45772e+06	4.44828e+06	3.74064e+06	2.16422e+06	2.42431e+06	4.92651e+06	123987	168518	728270	549607	3.27536e+06	778687	134818	2.32393e+06	3.12457e+06	299729	1.32518e+06	5.98451e+06	5.98581e+06	5.40038e+06	6.7202e+06	5.76716e+06
M198T300	[M+H]+	4-amino-2,6-dinitrotoluene	0.12073	1.02362	0.746236	198.061	299.947		C16394	Benzenoids	Benzene and substituted derivatives	Toluenes	1.16416e+07	1.57378e+07	1.08294e+07	1.54243e+07	1.18176e+07	1.52181e+07	1.3573e+07	1.34765e+07	1.33667e+07	1.27627e+07	1.24171e+07	1.32115e+07	1.11698e+07	9.22865e+06	1.34651e+07	1.11739e+07	1.10079e+07	1.17172e+07	431837	5.05636e+06	2.36482e+06	7.70739e+06	7.81996e+06	2.59374e+06	5.82648e+06	5.86046e+06	6.03902e+06	1.7952e+07	7.40789e+06	1.22107e+07	1.2623e+07	1.18677e+07	1.17552e+07	1.14934e+07	1.15093e+07
M154T237	[M+Na]+	4-amino-4-methylpentanoic acid	0.0841046	1.13309	0.66953	154.061	237.218			Organic acids and derivatives	Carboxylic acids and derivatives	Amino acids, peptides, and analogues	732952	2.20307e+06	1.16878e+06	184821	1.89181e+06	2.20337e+06	808421	1.70189e+06	909543	1.07745e+06	1.60951e+06	1.29311e+06	1.0342e+06	1.24841e+06	978863	875416	931004	1.72776e+06	773421	1.12548e+06	1.50574e+06	825086	1.02522e+06	203958	428987	742840	958952	2.26984e+06	807132	1.13764e+06	917177	1.40819e+06	1.08368e+06	906111	896430
M204T17	[M+H]+	4-aminoantipyrine	0.0996874	1.34719	0.448501	204.102	16.9459			Organoheterocyclic compounds	Azoles	Pyrazoles	2.06715e+06	885785	1.2983e+06	861984	4.13014e+06	993933	2.00558e+06	1.10028e+06	1.71606e+06	936020	663960	1.1771e+06	976441	1.77134e+06	833253	1.08184e+06	2.77175e+06	937604	1.21213e+06	1.11361e+06	632075	632742	835252	392647	715613	615808	1.84081e+06	1.03066e+06	823349	1.2619e+06	1.33861e+06	1.00539e+06	1.00945e+06	1.60934e+06	959958
M138T11	[M+H]+	4-aminobenzoate	0.146837	1.31584	0.145686	138.066	11.0317	HMDB0001392	C00568	Benzenoids	Benzene and substituted derivatives	Benzoic acids and derivatives	2.79483e+06	2.61004e+06	1.96297e+06	2.70579e+06	4.86443e+06	2.73811e+06	1.87163e+06	2.16187e+06	2.35656e+06	2.47013e+06	1.60477e+06	2.96839e+06	2.78143e+06	2.70403e+06	2.79664e+06	2.57962e+06	2.85842e+06	4.40636e+06	2.89069e+06	4.85715e+06	5.89547e+06	4.65019e+06	2.17174e+06	363300	1.34337e+06	2.17121e+06	1.73971e+06	2.77487e+06	2.62733e+06	4.11419e+06	2.42719e+06	2.69373e+06	3.32247e+06	2.65715e+06	1.66526e+06
M110T444	[M+H]+	4-aminophenol	0.95512	0.837502	0.62408	110.071	444.342	HMDB0001169	C02372	Benzenoids	Benzene and substituted derivatives	Aniline and substituted anilines	3.63771e+08	4.66601e+08	3.29396e+08	1.79601e+09	1.00696e+09	4.31854e+08	1.2484e+09	4.33008e+08	1.22339e+09	1.16316e+09	6.20558e+08	5.58745e+08	6.41613e+08	4.2069e+08	4.27277e+08	3.46442e+08	3.07296e+08	3.20169e+08	4.29699e+08	1.69763e+08	7.84171e+07	1.51351e+08	1.24588e+08	8.01189e+07	2.56549e+08	7.85392e+07	1.94464e+08	4.12701e+08	1.04308e+08	3.31143e+08	2.66354e+08	3.44816e+08	3.35263e+08	3.35633e+08	3.24873e+08
M108T44	[M-H-CO2]-	4-aminosalicylic acid	0.796054	1.77939	0.0875334	108.046	44.393	HMDB0014378	C02518	Benzenoids	Benzene and substituted derivatives	Benzoic acids and derivatives	3.28286e+07	4.39995e+07	3.70314e+07	2.78782e+07	2.90832e+07	4.01107e+07	4.94655e+07	6.50284e+06	6.41901e+06	3.51814e+07	2.23533e+06	1.87374e+07	8.15736e+07	1.55801e+07	4.71719e+07	7.52211e+07	5.53746e+07	9.07941e+07	4.87611e+07	1.34108e+08	1.20308e+08	1.0142e+08	7.99917e+07	8.77895e+07	1.26274e+07	5.52651e+07	5.79303e+07	3.7974e+07	1.14761e+08	6.68131e+07	5.37876e+07	5.38277e+07	5.50784e+07	5.04982e+07	5.51038e+07
M185T64	[M-H]-	4-chlorophenoxyacetic acid	0.714711	0.808365	0.0464304	185.013	64.167		C07088	Benzenoids	Benzene and substituted derivatives	Phenoxyacetic acid derivatives	4.75305e+07	7.242e+07	5.98774e+07	7.17022e+07	6.77396e+07	7.09199e+07	8.22777e+07	9.90851e+07	6.64383e+07	6.3432e+07	8.29576e+07	8.84992e+07	8.24417e+07	6.10908e+07	6.09422e+07	7.33729e+07	6.30089e+07	7.11878e+07	8.59617e+07	8.46252e+07	8.10307e+07	7.8396e+07	6.12074e+07	3.34979e+07	4.33641e+07	6.99824e+07	5.82328e+07	9.12824e+07	8.66839e+07	8.39233e+07	7.7986e+07	7.26831e+07	7.80765e+07	7.52651e+07	7.78323e+07
M343T440	[M-H+4i]-	4-hydroxy-2,2',3',5',6'-pentachlorobiphenyl	0.0757648	0.921928	0.485505	342.865	440.231			Benzenoids	Benzene and substituted derivatives	Biphenyls and derivatives	5.59331e+06	4.93053e+06	4.65796e+06	3.45737e+06	6.80765e+06	5.61895e+06	5.3781e+06	4.01761e+06	5.99793e+06	6.41419e+06	6.67572e+06	5.21296e+06	4.05294e+06	6.72689e+06	1.37674e+06	4.8755e+06	6.1645e+06	6.08341e+06	4.62933e+06	5.98656e+06	5.93614e+06	6.59941e+06	6.93042e+06	1.86944e+07	1.5761e+06	4.62796e+06	5.88011e+06	561019	6.07011e+06	5.81217e+06	3.04828e+06	3.04807e+06	3.04802e+06	3.0083e+06	2.68459e+06
M377T440	[M-H+4i]-	4-hydroxy-2',3,3',4',5,5'-hexachlorobiphenyl	0.116189	1.03882	0.789812	376.836	439.978			Benzenoids	Benzene and substituted derivatives	Biphenyls and derivatives	6.26318e+06	5.73424e+06	7.46743e+06	6.45734e+06	9.98478e+06	8.16624e+06	8.17296e+06	5.08891e+06	7.12105e+06	7.98845e+06	9.47259e+06	4.58208e+06	4.76444e+06	7.64379e+06	4.54302e+06	8.60696e+06	7.26203e+06	9.01868e+06	9.30674e+06	1.1213e+07	1.13572e+07	7.80889e+06	1.06737e+07	6.8641e+07	1.8887e+07	7.21203e+06	1.30417e+07	473288	1.24379e+07	7.75827e+06	5.28084e+06	5.78431e+06	5.77668e+06	5.77613e+06	5.37195e+06
M203T30	[M-H]-	4-hydroxy-4'-chlorobiphenyl	0.489462	0.980079	0.942098	203.002	29.946		C14195	Benzenoids	Benzene and substituted derivatives	Biphenyls and derivatives	2.45573e+07	1.0318e+08	7.72329e+07	7.0402e+07	1.52554e+08	1.50039e+08	1.56525e+08	8.11417e+07	1.10577e+08	6.47321e+07	4.77991e+07	1.28938e+08	7.70525e+07	1.25679e+08	6.59321e+07	3.21137e+08	6.9292e+07	9.09753e+07	1.28848e+08	3.91631e+07	2.90057e+08	7.80398e+07	5.7759e+07	3.44577e+07	4.08063e+07	7.56275e+07	1.07796e+08	1.08068e+08	6.29673e+07	1.32271e+08	9.39002e+07	8.93333e+07	9.29247e+07	9.47958e+07	9.38982e+07
M162T32	[M-H]-	4-hydroxy-l-glutamic acid	0.275958	0.797947	0.609275	162.056	32.1316		C05947	Organic acids and derivatives	Carboxylic acids and derivatives	Amino acids, peptides, and analogues	9.30882e+06	1.37848e+07	9.82553e+06	1.39423e+06	9.39061e+06	2.8524e+07	2.6972e+07	8.45094e+06	2.26738e+07	4.4168e+06	3.16663e+06	2.48372e+07	9.98752e+06	9.21429e+06	9.55104e+06	2.76681e+07	6.7424e+06	8.24736e+06	1.93169e+06	8.52416e+06	2.75979e+07	1.88093e+07	4.94367e+06	1.23878e+07	1.03306e+06	8.83615e+06	1.6714e+07	5.53682e+06	1.09477e+07	6.7003e+06	1.13475e+07	1.11302e+07	1.25356e+07	1.11492e+07	1.11396e+07
M123T290	[M+H]+	4-hydroxybenzaldehyde	0.809549	0.801072	0.234642	123.044	290.073	HMDB0011718	C00633	Organic oxygen compounds	Organooxygen compounds	Carbonyl compounds	7.17989e+07	1.38613e+08	1.03501e+08	1.22892e+08	7.04527e+07	1.18771e+08	1.11297e+08	6.92534e+07	1.41444e+08	1.52316e+08	1.15679e+08	1.91498e+08	1.49006e+08	6.97403e+07	1.0331e+08	7.42042e+07	1.16034e+08	1.07097e+08	6.82037e+07	2.64736e+07	1.59351e+07	3.87537e+07	3.33095e+07	1.22269e+07	1.9791e+07	2.40112e+06	1.00016e+07	6.29328e+07	7.92973e+06	5.87302e+07	7.39398e+07	7.17224e+07	6.99937e+07	6.9424e+07	5.93773e+07
M97T631	[M+H-H2O]+	4-hydroxyhexenal	0.269729	1.30461	0.392502	97.0761	631.445			Organic oxygen compounds	Organooxygen compounds	Carbonyl compounds	1.15348e+07	3.13263e+07	1.47745e+07	6.82858e+06	7.6964e+06	1.65252e+07	8.19156e+06	1.06175e+07	9.01749e+06	1.09122e+07	1.24824e+07	1.67573e+07	1.31621e+07	8.4694e+06	9.99411e+06	8.24779e+06	1.91987e+07	6.74826e+06	8.54977e+06	9.58748e+06	9.28579e+06	8.30902e+06	1.00076e+07	6.53113e+06	1.32474e+07	9.51296e+06	9.86982e+06	6.93727e+06	1.26091e+07	7.10766e+06	9.44119e+06	9.46299e+06	8.42292e+06	9.47373e+06	8.95528e+06
M146T270_2	[M-H]-	4-hydroxyisoleucine	0.592565	1.27745	0.229678	146.082	270.103		C20802	Organic acids and derivatives	Carboxylic acids and derivatives	Amino acids, peptides, and analogues	2.53872e+07	5.64142e+07	2.58243e+07	4.13006e+07	3.49125e+07	6.52835e+07	2.55525e+07	2.90706e+07	2.9185e+07	4.07331e+07	3.51656e+07	3.53084e+07	3.73289e+07	1.91108e+07	2.69585e+07	1.90177e+07	4.72333e+06	2.48254e+07	1.41216e+06	474842	194608	446001	480161	259999	4.83669e+06	131290	511102	4.65356e+06	138344	130011	1.69126e+07	1.72211e+07	1.72596e+07	1.69208e+07	1.8286e+07
M151T123	[M-H]-	4-hydroxyphenylacetic acid	0.374535	0.388533	0.00996888	151.04	123.05	HMDB0000020	C00642	Benzenoids	Phenols	1-hydroxy-2-unsubstituted benzenoids	412185	1.63021e+06	2.62503e+06	2.53604e+06	2.06034e+06	1.94886e+06	3.654e+06	4.11246e+06	4.4844e+06	4.92653e+06	8.88204e+06	2.79951e+06	2.03409e+06	3.56237e+06	2.16921e+06	4.89099e+06	2.94784e+06	1.29121e+06	180601	1.26322e+06	115292	574423	154260	354077	1.40143e+06	484144	208419	221329	571021	1.06016e+06	2.31207e+06	1.85893e+06	2.30744e+06	2.4505e+06	2.63515e+06
M144T45	[M-H]-	4-hydroxyquinoline	0.528765	0.876339	0.454826	144.046	44.8325		C06343	Organoheterocyclic compounds	Quinolines and derivatives	Quinolones and derivatives	3.25613e+07	6.91402e+07	4.85126e+07	6.10548e+07	5.00737e+07	6.94707e+07	9.37716e+07	7.30298e+07	6.1841e+07	5.2601e+07	6.20593e+07	3.41917e+07	3.83591e+07	2.18325e+07	5.43744e+07	5.87789e+07	2.83767e+07	4.24882e+07	5.36999e+07	8.69247e+06	4.10867e+06	1.1396e+07	7.53506e+06	1.72392e+07	9.63401e+06	1.00448e+06	931257	7.53817e+06	6.76355e+06	1.87105e+07	3.51407e+07	3.18424e+07	3.04181e+07	3.17455e+07	2.76029e+07
M185T303	[M-H]-	4-isoxazolepropanoic acid, .alpha.-amino-2,3-dihydro-5-methyl-3-oxo-	0.494397	0.904883	0.609248	185.057	302.962		C13672	Organic acids and derivatives	Carboxylic acids and derivatives	Amino acids, peptides, and analogues	2.07964e+07	4.03811e+07	2.87428e+07	3.63746e+07	5.65276e+07	4.45244e+07	4.95621e+07	3.76528e+07	5.86869e+07	2.6339e+07	5.21794e+07	2.68243e+07	6.09466e+07	3.93679e+07	6.13695e+07	6.95834e+07	5.02652e+07	6.05393e+07	4.07775e+07	5.14154e+07	2.60264e+07	3.83616e+07	4.99408e+07	2.97191e+07	3.76978e+06	6.42337e+06	1.45324e+07	1.26051e+07	2.07676e+07	4.08479e+07	3.28226e+07	3.28448e+07	3.14885e+07	3.90916e+07	3.12442e+07
M105T34	[M+H-H2O]+	4-methylbenzyl alcohol	1.25089	0.925101	0.652066	105.07	34.2807	HMDB0041609	C06757	Benzenoids	Benzene and substituted derivatives	Benzyl alcohols	3.79986e+08	1.58931e+08	1.98849e+08	1.88863e+08	2.224e+08	2.62535e+08	3.50664e+08	2.62172e+08	1.75453e+08	2.88392e+08	2.05359e+08	2.43808e+08	2.37621e+08	1.54171e+08	1.63418e+08	2.93165e+08	2.45606e+08	1.60952e+08	2.04062e+08	2.45296e+08	1.80443e+08	1.62889e+08	1.67172e+08	1.5522e+08	1.85109e+08	2.57799e+08	2.41303e+08	2.02034e+08	2.48392e+08	1.96994e+08	2.11664e+08	2.16897e+08	2.22799e+08	2.18984e+08	2.18979e+08
M163T319	[M+H]+	4-methylcinnamic acid	0.130996	0.911266	0.688029	163.098	319.195			Phenylpropanoids and polyketides	Cinnamic acids and derivatives	Cinnamic acids	3.64928e+06	4.44238e+06	4.99872e+06	3.31868e+06	8.78653e+06	5.70169e+06	9.37737e+06	5.15819e+06	6.67183e+06	3.06725e+06	5.60127e+06	4.02999e+06	1.96738e+06	2.08025e+06	1.54635e+06	3.18981e+06	1.61201e+06	894824	664852	807333	1.731e+06	966590	563082	498966	2.52838e+06	462304	931303	727924	291687	721822	2.8655e+06	3.9458e+06	2.86784e+06	2.99923e+06	3.00097e+06
M351T66	[M-H]-	4-methylumbelliferyl .beta.-d-glucuronide	0.289735	0.41826	0.224738	351.05	65.8942		C11584	Phenylpropanoids and polyketides	Coumarins and derivatives	Coumarin glycosides	647009	154762	165915	145529	1.14658e+07	261100	2.18118e+06	2.95045e+06	1.90581e+06	1.00976e+07	6.4686e+06	7.09521e+06	1.71243e+07	7.96028e+06	8.86045e+06	4.61311e+07	2.65941e+07	1.74846e+07	1.31234e+08	1.06719e+08	3.01216e+08	1.07923e+08	2.58138e+07	5.03443e+07	6.20381e+07	3.58306e+08	2.31796e+08	4.49769e+08	1.60428e+08	4.36441e+08	8.28265e+07	7.70256e+07	8.28518e+07	8.28535e+07	7.97862e+07
M420T419_2	[M+H]+	4-ohe1-1-n3ade	0.0345224	0.880003	0.525365	420.188	418.795						244291	153443	245255	382966	156245	261243	273337	390256	291474	294199	116248	274756	276209	246957	83603.9	42953.5	501056	406170	3.35715e+06	434307	229908	323021	394055	531290	1.88301e+07	2.78682e+06	3.32159e+06	1.13707e+07	1.47908e+06	721682	1.17357e+06	1.18253e+06	1.1247e+06	1.17439e+06	1.11212e+06
M155T198	[M+H]+	4-oxo-2-nonenal	0.308382	0.495599	0.00397149	155.129	198.138	HMDB0060285		Organic oxygen compounds	Organooxygen compounds	Carbonyl compounds	2.7787e+06	775445	2.09895e+06	2.44952e+06	1.49653e+06	1.91857e+06	3.20987e+06	5.1335e+06	2.80438e+06	4.47347e+06	2.76204e+06	4.85676e+06	6.64412e+06	1.36678e+06	5.16971e+06	5.26942e+06	7.15321e+06	8.83042e+06	3.49761e+06	3.14277e+06	4.53443e+06	9.44955e+06	6.34629e+06	1.36723e+07	3.84178e+06	4.76744e+06	2.62773e+07	914052	8.55307e+06	9.0317e+06	5.60152e+06	4.68446e+06	5.65954e+06	6.44084e+06	6.57671e+06
M177T373	[M+H]+	4-phenyl-5-methyl-1,2,3-thiadiazole	0.96792	0.650688	0.0265126	177.025	372.923						2.46498e+07	6.06649e+07	5.96069e+07	3.42639e+07	6.68777e+07	3.1866e+07	8.64234e+07	5.09188e+07	8.42527e+07	7.35035e+07	7.70605e+07	5.49728e+07	5.15932e+07	2.29339e+07	5.23134e+07	4.398e+07	2.48144e+07	5.77928e+07	3.28106e+07	2.53267e+07	4.95567e+06	2.6072e+07	1.96558e+07	1.41975e+07	8.07682e+06	4.22529e+06	8.14041e+06	1.2444e+07	4.87376e+06	3.74402e+07	3.20388e+07	3.23296e+07	3.44805e+07	3.44449e+07	2.19216e+07
M129T213	[M+H]+	4-piperidinecarboxamide	0.813005	0.659014	0.000232142	129.103	213.102	HMDB0000661	C00489	Organoheterocyclic compounds	Piperidines	Piperidinecarboxylic acids and derivatives	1.76999e+07	2.44676e+07	2.63042e+07	2.8081e+07	2.45846e+07	2.69863e+07	3.87136e+07	2.96533e+07	3.58966e+07	3.91559e+07	4.08818e+07	4.04642e+07	8.85919e+07	4.66439e+07	7.11848e+07	6.03734e+07	5.15008e+07	5.71586e+07	1.75286e+08	3.46872e+07	8.68452e+07	8.32939e+07	7.76112e+07	3.44784e+07	2.60276e+08	5.71377e+07	1.65235e+08	2.39816e+08	1.32494e+08	1.36994e+08	8.00212e+07	8.00514e+07	7.95692e+07	7.90788e+07	7.53359e+07
M329T213	[M-H]-	4,2'-dihydroxy-3,4',6'-trimethoxychalcone	0.173732	0.240697	0.105968	329.093	213.371			Phenylpropanoids and polyketides	Linear 1,3-diarylpropanoids	Chalcones and dihydrochalcones	127902	30563.5	838294	69585.7	158989	130830	106633	232575	265766	1.33422e+06	1.17011e+06	2.52502e+06	1.94266e+07	1.03805e+07	1.704e+07	2.31575e+07	2.17374e+07	3.17216e+07	4.59221e+06	3.87398e+07	3.19852e+07	9.07363e+06	1.55843e+07	2.35549e+07	882458	1.52245e+07	1.24233e+06	56316.1	2.17485e+06	1.11549e+07	9.41333e+06	9.40593e+06	9.40099e+06	9.825e+06	1.12268e+07
M217T30	[M-H]-	4,4'-thiodiphenol	0.504222	0.879446	0.61785	217.018	29.8489			Organosulfur compounds	Thioethers	Aryl thioethers	9.50661e+07	1.25946e+08	7.85542e+07	2.59554e+08	1.21846e+08	1.55083e+08	2.45828e+08	7.85318e+07	2.23075e+08	1.17604e+08	1.35836e+08	1.4978e+08	1.52182e+08	1.06312e+08	1.533e+08	8.70031e+07	1.40695e+08	1.08032e+08	6.831e+07	6.79995e+07	1.01205e+08	8.75794e+07	7.27049e+07	1.94449e+07	9.62335e+06	4.5942e+07	4.62659e+07	3.0928e+07	4.1045e+07	5.31764e+07	1.28115e+08	1.27878e+08	1.27761e+08	1.28385e+08	1.28943e+08
M152T159	[M-H]-	4,6-diamino-5-formamidopyrimidine	0.282396	0.899466	0.555239	152.035	159.322	HMDB0004816	C06502	Organoheterocyclic compounds	Diazines	Pyrimidines and pyrimidine derivatives	3.04708e+07	1.22014e+07	2.44484e+07	1.61492e+07	3.10346e+07	1.7051e+07	2.54588e+07	1.85628e+07	3.32011e+07	2.86384e+07	1.96772e+07	2.04987e+07	1.83292e+07	5.01379e+06	1.71791e+07	7.10515e+06	1.08896e+07	9.34247e+06	4.33692e+07	1.33672e+07	8.16356e+06	3.28446e+06	1.25311e+07	6.64449e+06	6.35844e+07	3.83582e+06	1.06614e+07	3.48481e+07	4.21253e+06	409574	1.86444e+07	1.99032e+07	1.93431e+07	1.90378e+07	1.91055e+07
M180T622_2	[M-H-HO]-	4,6-dinitro-o-cresol	0.467561	1.32767	0.423164	180.033	621.534		C18653	Benzenoids	Phenols	Nitrophenols	2.33652e+07	2.38962e+07	6.1042e+07	3.88003e+07	510246	2.1127e+07	2.05184e+07	1.90564e+07	2.06837e+07	2.00291e+07	2.52022e+07	2.16054e+07	2.2741e+07	4.52941e+07	2.18936e+07	2.40465e+07	558701	2.31821e+07	2.16929e+07	2.38169e+07	2.214e+07	2.03859e+07	2.35328e+07	1.75219e+07	1.74109e+07	1.54422e+07	2.33049e+07	2.33583e+07	1.75423e+07	2.39477e+07	2.07099e+07	2.0707e+07	2.07187e+07	2.07288e+07	1.41612e+07
M200T406	[M+H+2i]+	4,7-dichloroquinoline	0.663039	1.40527	0.142722	199.991	405.559			Organoheterocyclic compounds	Quinolines and derivatives	Haloquinolines	1.40914e+07	3.11279e+07	4.50956e+07	4.14666e+07	4.17962e+07	3.96126e+07	2.14016e+07	3.93226e+07	1.73665e+07	2.65027e+07	3.5819e+07	1.12949e+07	1.64743e+07	1.21884e+07	1.12652e+07	2.25854e+07	1.79052e+07	2.23922e+07	4.52932e+06	3.53821e+06	5.72652e+06	7.47647e+06	3.58683e+06	4.44959e+06	1.67325e+07	3.40858e+06	8.9116e+06	4.32835e+06	4.45513e+06	4.64007e+06	1.71785e+07	1.79315e+07	1.82858e+07	1.94474e+07	2.0524e+07
M365T388	[M+Na]+	4.alpha.-mannobiose	0.922424	1.33961	0.255131	365.105	388.04			Organic oxygen compounds	Organooxygen compounds	Carbohydrates and carbohydrate conjugates	6.11525e+07	1.36199e+08	6.00289e+07	1.38382e+08	1.37068e+08	7.13076e+07	1.01088e+08	1.03772e+08	5.08161e+07	4.71297e+07	1.09137e+08	3.90373e+07	6.55009e+07	6.21173e+07	4.36902e+08	5.54153e+07	6.73375e+07	5.26665e+07	1.05948e+09	3.40169e+07	1.8472e+08	7.76712e+07	4.89244e+07	9.63174e+07	1.97707e+09	8.03096e+07	4.21995e+08	1.75476e+09	1.1311e+08	1.62871e+08	3.60303e+08	3.58825e+08	3.81906e+08	3.88833e+08	3.62272e+08
M287T300	[M+H]+	4',5-dihydroxy-7-methoxyflavanone	0.0862564	1.01511	0.90837	287.092	299.924	HMDB0030090	C09833	Phenylpropanoids and polyketides	Flavonoids	O-methylated flavonoids	2.15744e+07	3.30351e+07	1.89901e+07	2.43701e+07	1.88924e+07	2.71852e+07	2.15867e+07	3.2055e+07	2.10496e+07	1.93074e+07	2.04064e+07	2.74984e+07	2.30359e+07	9.75536e+06	1.95557e+07	1.46225e+07	1.67819e+07	1.76362e+07	1.58889e+07	6.01121e+06	2.69267e+06	7.63456e+06	8.47595e+06	3.74369e+06	1.02012e+07	2.97157e+06	5.40735e+06	1.74526e+07	6.80113e+06	2.56519e+07	1.80166e+07	1.78188e+07	1.64547e+07	1.64474e+07	1.64646e+07
M389T190	[M-H]-	4',5,7-trihydroxy 3,3',6,8-tetramethoxyflavone	0.494248	4.07378	0.00860019	389.091	189.513	HMDB0136142		Phenylpropanoids and polyketides	Flavonoids	O-methylated flavonoids	5.94877e+06	1.00354e+07	6.95705e+06	279053	8.8699e+06	1.09595e+07	383825	1.54951e+06	408990	3.22418e+06	1.68283e+06	3.31816e+06	2.26459e+07	8.67551e+06	1.70355e+07	2.54478e+07	1.80553e+07	2.11819e+07	1.38528e+07	4.70472e+07	4.65689e+07	2.36429e+07	1.18123e+07	1.34438e+07	1.4282e+07	1.88067e+07	2.03485e+07	5.4404e+07	1.86257e+07	1.77524e+07	1.37998e+07	1.38035e+07	1.39301e+07	1.27618e+07	2.22264e+06
M499T589	[M-H]-	4mpfos	0.245245	1.27999	0.0712798	498.879	588.764			Organic acids and derivatives	Organic sulfonic acids and derivatives	Organosulfonic acids and derivatives	6.50197e+06	7.1605e+06	4.045e+06	5.07464e+06	4.41176e+06	5.20003e+06	4.14318e+06	3.20883e+06	4.83924e+06	4.16476e+06	3.62089e+06	5.331e+06	6.15744e+06	4.33421e+06	4.68371e+06	7.08535e+06	4.74852e+06	5.11567e+06	5.27708e+06	6.10726e+06	4.35945e+06	4.33626e+06	4.8765e+06	8.90874e+06	4.22839e+06	4.32275e+06	4.01382e+06	7.12785e+06	6.42655e+06	5.46843e+06	4.01927e+06	4.89305e+06	4.32655e+06	4.01703e+06	4.0091e+06
M144T306	[M+H]+	5-(2-hydroxyethyl)-4-methylthiazole	0.318782	0.820512	0.699326	143.995	306.034	HMDB0032985	C04294	Organoheterocyclic compounds	Azoles	Thiazoles	2.587e+06	4.39369e+07	2.55996e+07	5.61254e+06	1.58732e+06	4.53045e+07	5.33884e+07	5.69493e+06	3.8859e+07	1.81945e+07	5.40614e+06	3.03475e+07	2.96118e+06	4.3737e+06	6.55616e+06	6.25831e+06	6.06579e+06	2.53512e+06	6.59925e+06	3.51471e+06	9.88667e+06	4.6909e+06	4.33885e+06	2.96199e+06	5.29625e+06	5.60955e+06	4.72795e+06	6.55432e+06	3.25475e+06	4.93459e+06	8.84432e+06	4.49916e+06	4.37834e+06	4.32648e+06	3.1508e+06
M411T172	[M-H]-	5-[(z)-14-(3,5-dihydroxyphenyl)tetradec-10-enyl]benzene-1,3-diol	0.45378	0.827137	0.725015	411.239	172.448			Benzenoids	Phenols	Benzenediols	1.25709e+06	1.99614e+07	2.04613e+07	1.89936e+06	1.43159e+07	1.65786e+07	2.7984e+06	1.24877e+07	3.03514e+06	1.94607e+07	8.83079e+06	4.34252e+07	4.32909e+07	4.80581e+07	3.03615e+07	2.28334e+07	5.01562e+07	3.40703e+07	2.52278e+07	5.74688e+07	4.23013e+07	1.12289e+07	2.0152e+07	2.87665e+07	4.87201e+07	3.92518e+07	3.2845e+07	3.56677e+07	1.95686e+07	1.23089e+07	2.96246e+07	2.42249e+07	2.67897e+07	2.67975e+07	2.7552e+07
M185T8	[M+H-C2H2O]+	5-acetylamino-6-formylamino-3-methyluracil	0.11712	0.921279	0.69383	185.081	8.0006	HMDB0011105	C16365	Organoheterocyclic compounds	Diazines	Pyrimidines and pyrimidine derivatives	6.15445e+06	4.61827e+06	3.07975e+06	6.15445e+06	4.89676e+06	5.79577e+06	4.29308e+06	3.51354e+06	1.00315e+07	4.90294e+06	4.42708e+06	6.15445e+06	6.03964e+06	9.43465e+06	5.77481e+06	4.05365e+06	6.11234e+06	6.15445e+06	4.31228e+06	6.49992e+06	3.80939e+06	6.15445e+06	1.03463e+06	907284	1.40476e+06	3.49697e+06	5.77481e+06	5.36894e+06	4.01303e+06	1.15555e+07	4.36463e+06	5.68713e+06	5.89131e+06	4.42751e+06	4.33126e+06
M513T151	[M-H]-	5-amino-2-(3,4'-dihydroxy-4,4,7,8a-tetramethyl-6'-oxospiro[2,3,4a,5,6,7-hexahydro-1h-naphthalene-8,2'-3,8-dihydrofuro[2,3-e]isoindole]-7'-yl)-5-oxopentanoic acid	0.0987994	0.821697	0.554542	513.271	151.222			Organic acids and derivatives	Carboxylic acids and derivatives	Amino acids, peptides, and analogues	3.99545e+06	1.99235e+06	2.64502e+06	5.297e+06	1.35478e+06	3.48137e+06	2.27402e+06	3.99774e+06	2.33752e+06	7.92757e+06	4.62091e+06	1.68031e+06	1.21094e+07	3.88164e+06	1.00224e+07	7.91803e+06	1.24351e+07	5.14972e+06	2.96571e+07	9.73721e+06	1.55339e+07	1.77761e+07	5.36397e+06	2.32189e+07	5.8385e+07	2.10217e+07	8.18984e+07	1.1411e+08	2.80781e+07	1.37111e+07	2.48608e+07	2.09645e+07	1.91128e+07	2.49274e+07	2.48685e+07
M114T335	[M+H-H2O]+	5-aminolevulinic acid	0.314214	0.848432	0.40817	114.067	335.421	HMDB0001149	C00430	Organic acids and derivatives	Carboxylic acids and derivatives	Amino acids, peptides, and analogues	3.04148e+07	3.81655e+07	1.7586e+06	4.21837e+07	3.85922e+07	4.60466e+07	4.19603e+07	3.69434e+07	3.43034e+07	3.89833e+07	3.48609e+07	4.53319e+07	5.45376e+07	3.7332e+07	5.09712e+07	4.78749e+07	4.10978e+07	5.24408e+07	6.13005e+07	5.50761e+07	5.75981e+07	6.41184e+07	4.38361e+07	7.38903e+07	5.06777e+07	6.85633e+07	1.0348e+08	1.0135e+08	1.01027e+08	7.67853e+07	5.26218e+07	5.22879e+07	5.27937e+07	5.43909e+07	5.22644e+07
M100T147	[M-H2O+H]+	5-aminovaleric acid	0.348277	1.0856	0.47309	100.076	146.822	HMDB0003355	C00431	Organic acids and derivatives	Carboxylic acids and derivatives	Amino acids, peptides, and analogues	5.12242e+07	6.19318e+07	3.59869e+07	3.95867e+07	5.01316e+07	3.76433e+07	3.82153e+07	3.19299e+07	4.65864e+07	4.24376e+07	4.70262e+07	4.85054e+07	3.76945e+07	3.15973e+07	2.59092e+07	4.81024e+07	4.12086e+07	5.15925e+07	4.39657e+07	4.17047e+07	2.15957e+07	4.77066e+07	3.68627e+07	2.39944e+07	2.46021e+07	5.43856e+07	2.9073e+07	4.09523e+07	4.46332e+07	4.11251e+07	4.16058e+07	3.91222e+07	3.92129e+07	3.91956e+07	4.65869e+07
M112T133	[M-H]-	5-azauracil	0.752995	1.23456	0.544377	112.015	133.476			Organoheterocyclic compounds	Triazines	Triazinones	3.75599e+07	7.45574e+07	4.50385e+07	8.16558e+07	6.60233e+07	1.13604e+08	1.2917e+08	4.70682e+07	8.57562e+07	7.65855e+06	2.91611e+07	4.01217e+07	2.36501e+07	2.82434e+07	3.78423e+07	2.01279e+07	2.58166e+07	3.1505e+07	2.12718e+07	5.5783e+07	4.73984e+07	1.65488e+07	4.8453e+07	3.24226e+07	4.95805e+06	4.75885e+07	3.17527e+06	6.53658e+06	3.75768e+07	6.5242e+07	3.54498e+07	3.01773e+07	3.54777e+07	3.48571e+07	3.54842e+07
M255T485	[M-H]-	5-ethyl-2'-deoxyuridine	1.00131	1.28751	0.161819	255.108	485.147			Nucleosides, nucleotides, and analogues	Pyrimidine nucleosides	Pyrimidine 2'-deoxyribonucleosides	6.70052e+07	1.09335e+08	5.2089e+07	1.0666e+08	9.16212e+07	1.25106e+08	9.5196e+07	7.2149e+07	8.59172e+07	4.75979e+07	7.52274e+07	5.25043e+07	5.01551e+07	3.82225e+07	5.48546e+07	6.22902e+07	5.61722e+07	8.17783e+07	3.47548e+07	4.41044e+07	3.5043e+07	6.01889e+07	9.07301e+07	3.98909e+07	3.37723e+06	1.02818e+07	1.06286e+08	2.33149e+07	1.00637e+08	6.96886e+07	7.44368e+07	7.43262e+07	7.43332e+07	4.87738e+07	6.5436e+07
M381T25_1	[M-H-HF]-	5-heptenoic acid, 7-[(1r,2r,3s,5s)-2-[(1e,3s)-3-(2,3-dihydro-1h-inden-2-yl)-3-hydroxy-1-propen-1-yl]-3-fluoro-5-hydroxycyclopentyl]-, (5z)-	0.509553	0.936598	0.328609	381.232	25.2057			Lipids and lipid-like molecules	Fatty Acyls	Fatty acids and conjugates	1.78032e+08	2.24834e+08	2.3785e+08	2.73746e+08	2.37931e+08	2.11117e+08	2.62963e+08	2.25176e+08	2.19502e+08	2.41972e+08	2.62626e+08	2.43572e+08	2.45547e+08	2.34767e+08	2.27743e+08	2.38483e+08	2.57114e+08	2.40679e+08	2.42426e+08	2.16373e+08	2.32105e+08	2.43646e+08	2.14544e+08	1.2691e+08	1.49575e+08	2.27281e+08	2.42638e+08	2.60813e+08	2.52893e+08	2.28667e+08	2.44289e+08	2.44296e+08	2.44162e+08	2.48892e+08	2.45492e+08
M379T422	[M-H+6i]-	5-hydroxy-2,2',3,4,4',5'-hexachlorobiphenyl	0.117525	1.45048	0.0241906	378.815	422.229			Benzenoids	Benzene and substituted derivatives	Biphenyls and derivatives	1.04835e+06	932814	762468	774561	614028	1.01102e+06	687706	864957	550127	423754	379318	640022	753598	692459	650397	957986	874648	917100	557341	1.09688e+06	927919	832852	1.04912e+06	3.53601e+06	995407	865096	751964	626833	801127	807551	942881	862242	826576	780887	906105
M239T279	M+H	5-hydroxyflavone	0.0532834	0.796633	0.106956	239.1	279.423	HMDB0141534		Phenylpropanoids and polyketides	Flavonoids	Flavones	222181	366380	172614	295360	207250	346561	387682	256835	354161	300114	389390	333260	505037	293267	459941	446656	437762	390617	529316	126136	1.11255e+06	377675	377025	414876	2.04534e+06	268499	239772	1.07541e+06	135246	493401	387477	458437	374262	375361	664359
M190T248	[M-H]-	5-hydroxyindoleacetate	0.693987	0.194762	0.00858511	190.072	247.503	HMDB0000763	C05635	Organoheterocyclic compounds	Indoles and derivatives	Indolyl carboxylic acids and derivatives	1.27391e+06	2.28582e+06	3.15171e+06	2.86775e+06	2.04504e+06	2.84702e+06	8.23621e+06	9.20244e+06	8.76567e+06	2.08942e+07	4.58449e+06	2.26194e+07	1.84939e+07	3.56601e+06	1.31175e+07	1.29832e+07	1.00787e+07	1.50453e+07	9.72319e+06	4.48009e+06	6.85109e+06	1.04142e+07	1.23249e+07	8.37388e+06	1.14525e+07	710882	1.24793e+07	2.15837e+07	2.3272e+06	703882	7.7665e+06	8.34075e+06	8.34064e+06	8.3409e+06	8.22781e+06
M372T249	[M-H]-	5-hydroxyrosiglitazone	0.541421	0.0747302	0.00840839	372.106	249.271	HMDB0060981					270400	639106	729974	389489	359186	436629	3.00834e+06	7.3678e+06	1.3702e+06	1.00832e+07	3.57964e+06	1.23906e+07	3.31062e+07	5.17305e+06	3.26184e+06	8.05453e+06	1.48917e+06	2.04034e+07	140258	95079.3	1.1446e+06	1.66091e+06	93810.3	47090.8	1.67422e+06	1.1446e+06	1.67811e+06	1.67811e+06	1.44939e+06	1.66091e+06	2.13266e+06	2.33995e+06	2.11384e+06	2.34491e+06	2.55414e+06
M176T249	[M-H]-	5-hydroxytryptophol	0.884822	0.285119	0.00349586	176.056	249.399	HMDB0001855		Organoheterocyclic compounds	Indoles and derivatives	Hydroxyindoles	2.63816e+06	4.9788e+06	7.75521e+06	7.17872e+06	6.662e+06	7.12219e+06	1.30863e+07	2.10307e+07	1.6502e+07	3.14606e+07	1.12043e+07	3.41543e+07	2.72654e+07	6.02128e+06	3.84329e+07	2.29143e+07	2.97816e+07	2.03826e+07	2.15047e+07	1.64642e+07	1.1914e+07	2.34864e+07	2.09625e+07	1.45755e+07	8.86302e+06	5.74916e+06	1.97638e+07	1.37637e+07	7.56675e+06	7.78687e+06	1.65453e+07	1.65499e+07	1.67041e+07	1.68152e+07	1.76894e+07
M159T112	[M-H]-	5-hydroxyvalproic acid	0.10418	0.948082	0.80806	159.103	112.316	HMDB0013898	C16650	Lipids and lipid-like molecules	Fatty Acyls	Fatty acids and conjugates	1.76561e+07	2.09506e+07	2.56781e+07	2.54698e+07	1.19029e+07	2.35711e+07	2.21602e+07	2.78994e+07	1.17151e+07	3.56072e+07	2.50497e+07	9.65466e+06	2.99432e+07	1.96134e+07	1.40958e+07	4.06451e+07	3.02539e+07	2.02687e+07	2.34242e+07	2.13621e+07	2.58131e+07	1.28785e+07	1.50388e+07	6.09344e+06	2.16902e+07	3.07685e+07	3.09659e+07	1.98932e+07	6.5982e+06	1.3198e+07	2.71216e+07	2.73614e+07	1.39953e+07	2.53674e+07	2.72611e+07
M219T408	[M+H]+	5-L-Glutamyl-L-alanine	0.753425	0.391966	0.0305287	219.098	408.254	HMDB0006248	C03740	Organic acids and derivatives	Carboxylic acids and derivatives	"Amino acids, peptides, and analogues"	4.86026e+06	7.98665e+06	9.76181e+06	8.80488e+06	5.11095e+06	9.61042e+06	1.04992e+07	1.7493e+07	1.07926e+07	2.34812e+07	1.47199e+07	4.07157e+07	3.05803e+07	9.75864e+06	2.19433e+07	2.30666e+07	1.82794e+07	2.44331e+07	8.46333e+06	5.31852e+06	1.65168e+06	2.80428e+06	5.6828e+06	3.02305e+06	1.59359e+07	1.72577e+06	2.3953e+06	9.94189e+06	2.19522e+06	4.39935e+06	1.09701e+07	1.08715e+07	1.09708e+07	1.04045e+07	1.08699e+07
M233T138	[M-H]-	5-methoxytryptophan	0.43615	0.533603	0.0500591	233.104	138.107	HMDB0002339		Organoheterocyclic compounds	Indoles and derivatives	Tryptamines and derivatives	1.73767e+06	9.92962e+06	5.51669e+06	6.27282e+06	2.86127e+06	1.05868e+07	1.25055e+07	1.29413e+07	1.11216e+07	7.84322e+06	5.59411e+06	1.91559e+07	4.37474e+07	3.74904e+07	3.22581e+07	3.32453e+07	2.467e+07	3.56901e+07	1.23078e+08	7.80052e+07	1.77934e+08	1.66439e+08	1.06836e+08	2.18389e+08	1.09269e+08	1.25908e+08	6.00089e+07	6.71548e+07	1.55751e+08	1.6908e+08	5.50777e+07	5.4979e+07	5.40232e+07	5.43601e+07	5.66906e+07
M267T292	[M+H]+	5-methyl-7-methoxyisoflavone	0.0811204	0.543549	0.451494	267.111	291.588			Phenylpropanoids and polyketides	Isoflavonoids	O-methylated isoflavonoids	286930	263410	504056	769137	753144	722590	924017	3.86382e+06	542925	186192	384601	168309	398341	818171	384568	1.93699e+06	398337	556925	1.29136e+06	506077	2.52454e+06	1.93965e+06	1.31932e+06	1.11381e+06	3.50017e+06	1.06737e+07	1.48883e+06	635215	1.36636e+06	2.00737e+06	1.62203e+06	2.52663e+06	2.31793e+06	1.94276e+06	3.22557e+06
M132T123	[M-H]-	5-methylbenzotriazole	0.438681	0.696325	0.446309	132.049	122.542		C06473				8.54456e+06	3.41148e+07	7.35555e+06	7.41529e+06	4.85339e+06	1.21115e+07	7.47788e+06	1.64776e+07	2.41177e+07	3.10552e+06	3.87082e+07	1.69527e+07	7.64973e+06	1.30683e+07	2.13666e+07	7.92772e+06	3.57028e+07	7.73718e+06	8.38836e+06	2.13079e+07	2.67327e+07	3.08538e+07	8.63199e+06	5.71399e+06	1.4035e+07	6.46721e+07	3.11209e+07	1.16483e+08	2.38656e+07	4.72004e+07	2.43558e+07	2.3322e+07	2.44517e+07	1.94176e+07	2.43518e+07
M126T193	[M+H]+	5-methylcytosine	0.669254	0.375666	0.000931017	126.066	192.719	HMDB0002894	C02376	Organoheterocyclic compounds	Diazines	Pyrimidines and pyrimidine derivatives	3.01733e+06	6.87694e+06	5.4401e+06	5.68172e+06	5.11922e+06	4.05028e+06	8.42176e+06	1.29153e+07	8.34531e+06	1.59355e+07	1.70634e+07	1.7671e+07	2.09007e+07	1.3868e+07	1.53355e+07	1.2559e+07	1.54202e+07	1.36815e+07	2.32068e+07	3.21544e+07	4.07871e+07	1.24754e+07	2.94575e+07	1.74492e+07	6.85373e+06	7.49962e+06	9.68158e+06	8.66193e+06	1.98711e+06	8.17068e+06	1.29294e+07	1.34534e+07	1.53314e+07	1.29079e+07	1.2913e+07
M99T349	[M+H]+	5-methylisoxazol-3-amine	0.374637	1.14252	0.0539301	99.0553	348.644						1.87269e+07	2.21372e+07	2.25256e+07	2.47606e+07	2.64057e+07	2.45482e+07	2.12731e+07	1.83133e+07	2.04114e+07	2.05945e+07	2.29632e+07	1.81967e+07	1.56915e+07	2.67601e+07	2.02368e+07	1.91668e+07	2.00116e+07	1.85117e+07	1.41329e+07	9.46465e+06	8.33373e+06	9.08628e+06	2.28624e+07	1.11486e+07	1.44461e+07	1.09834e+07	9.78624e+06	1.17499e+07	5.9855e+06	2.67038e+07	1.80884e+07	1.72299e+07	1.91853e+07	1.86712e+07	1.80863e+07
M191T423	[M+H]+	5-nitroquinolin-8-ol	0.206098	0.660692	0.00817839	191.066	423.496	HMDB0015491		Organoheterocyclic compounds	Quinolines and derivatives	Nitroquinolines and derivatives	1.24157e+06	1.88797e+06	2.65701e+06	2.62025e+06	1.71574e+06	2.07947e+06	3.27607e+06	3.23474e+06	3.30298e+06	2.25143e+06	2.604e+06	3.79932e+06	9.2447e+06	6.95664e+06	9.05872e+06	8.32174e+06	7.12046e+06	7.33233e+06	2.4157e+07	7.95935e+06	2.08797e+07	2.17875e+07	1.8004e+06	2.36801e+07	3.4496e+07	5.96939e+07	2.91325e+07	5.43114e+07	2.97504e+07	1.51006e+07	1.23336e+07	1.2446e+07	1.23349e+07	1.24119e+07	1.21593e+07
M145T126	[M-H]-	5,6-dimethylbenzimidazole	0.404402	1.31487	0.339152	145.087	126.097	HMDB0003701	C03114				1.03287e+07	1.29921e+07	1.55857e+07	4.3434e+07	3.06567e+07	1.89357e+07	1.5779e+07	1.50422e+07	2.0141e+07	1.67593e+07	1.4366e+07	1.82517e+07	1.40961e+07	1.03416e+07	2.20088e+07	2.0008e+07	2.72831e+07	3.1738e+07	2.18097e+07	1.86478e+07	1.2857e+07	1.61433e+07	1.34712e+07	1.11534e+07	9.95556e+06	2.04026e+07	1.06121e+07	1.2122e+07	3.09883e+07	1.80586e+07	1.54848e+07	1.72701e+07	1.73277e+07	2.24899e+07	1.87695e+07
M301T34_1	[M-H]-	5,7,3',4',5'-pentahydroxyflavone	0.0209674	0.983218	0.941365	301.05	33.5523	HMDB0029620	C10192	Phenylpropanoids and polyketides	Flavonoids	Flavones	862504	755760	359429	949068	1.26891e+06	478321	436550	782994	907158	1.2648e+06	652956	709310	760467	404367	510123	1.80827e+06	1.94108e+06	1.55502e+06	1.02578e+07	4.01545e+06	9.11496e+06	7.86581e+06	7.00979e+06	7.65206e+06	5.73232e+06	1.43206e+07	3.38639e+07	3.21543e+07	1.88325e+07	1.2072e+07	9.60315e+06	5.68533e+06	4.63579e+06	8.31387e+06	8.20445e+06
M413T210	[M-H]-	5.alpha.-pregnan-3.alpha.,17-diol-20-one 3-sulfate	0.0832688	1.09789	0.559668	413.221	209.74			Lipids and lipid-like molecules	Steroids and steroid derivatives	Sulfated steroids	2.12629e+06	1.52885e+06	2.45221e+06	1.91639e+06	1.38761e+06	1.2835e+06	1.63544e+06	1.21083e+06	2.41013e+06	1.20143e+06	1.8136e+06	1.46986e+06	1.6091e+06	1.75385e+06	1.1666e+06	2.33358e+06	398760	1.88332e+06	547984	1.08959e+06	1.42763e+06	918367	1.14732e+06	857718	599044	2.68862e+06	773236	752504	1.32448e+06	1.00088e+06	2.55997e+06	1.30944e+06	1.5371e+06	1.18825e+06	1.50209e+06
M337T86	[M-H]-	5'-phosphoribosyl-5-amino-4-imidazolecarboxamide (aicar)	0.505787	0.106472	0.000607392	337.035	85.7917	HMDB0001517	C04677	Nucleosides, nucleotides, and analogues	Imidazole ribonucleosides and ribonucleotides	1-ribosyl-imidazolecarboxamides	250792	380754	175540	286315	391015	2.00264e+06	3.25558e+06	5.84269e+06	3.03442e+06	8.86074e+06	7.33705e+06	4.42056e+06	1.73723e+07	1.00532e+07	6.19389e+06	4.70509e+07	1.07462e+07	2.0764e+07	1.04771e+08	9.69932e+07	1.53125e+08	9.11028e+07	3.26713e+07	1.57692e+07	1.95657e+08	2.38042e+08	1.18544e+08	2.05167e+08	9.03219e+07	5.36084e+08	7.46149e+07	9.09006e+07	9.09181e+07	9.09648e+07	8.03121e+07
M408T251	[M-H-NH3]-	5a,6-anhydrotetracycline	0.0488395	0.966329	0.916312	408.132	250.775		C02811				5.06308e+07	8.11719e+07	8.52511e+07	2.9597e+08	1.8895e+08	1.69211e+08	1.24648e+08	1.67646e+08	2.76537e+08	7.05416e+07	1.19523e+08	1.42645e+08	8.47128e+07	4.43785e+07	6.58908e+07	9.89336e+07	4.10332e+07	4.48977e+07	5.67939e+07	2.89728e+07	1.7534e+07	1.71373e+07	1.91675e+07	7.88199e+06	1.84712e+07	7.19328e+06	1.45133e+07	2.23653e+07	1.50872e+07	1.3388e+07	2.60854e+08	2.66046e+08	2.6129e+08	2.70623e+08	2.6099e+08
M255T32	[M+H-2H2O]+	5alpha-androstan-17beta-ol-3-one	0.101264	1.10501	0.527181	255.211	32.1287	HMDB0002961	C03917	Lipids and lipid-like molecules	Steroids and steroid derivatives	Androstane steroids	5.12294e+06	3.94749e+06	2.78798e+06	4.5778e+06	6.64091e+06	6.06125e+06	5.37862e+06	5.33245e+06	2.82838e+06	3.82452e+06	4.08354e+06	4.9217e+06	9.9929e+06	5.12706e+06	6.84613e+06	5.60363e+06	5.75687e+06	4.40601e+06	1.48344e+07	1.10772e+07	1.16692e+07	1.35083e+07	7.5131e+06	3.91744e+06	7.40185e+06	1.64481e+07	2.58326e+07	4.11224e+07	2.25052e+07	7.32439e+06	1.14097e+07	1.11926e+07	9.81045e+06	1.14102e+07	1.11931e+07
M161T30_2	[M+H-NH3]+	6-(2-aminopropyl)-2,3-dihydrobenzofuran	0.755587	1.37566	0.0818778	161.096	29.6701						2.58363e+07	4.52591e+07	2.93361e+07	3.79375e+07	3.72658e+07	4.83633e+07	4.08256e+07	1.95016e+07	3.37767e+07	2.24357e+07	3.05209e+07	1.57692e+07	9.88363e+06	1.55256e+07	1.35559e+07	1.54543e+07	6.48998e+06	9.4137e+06	1.17352e+07	7.26749e+06	2.19396e+07	1.30917e+07	1.11405e+07	1.35763e+07	3.45308e+07	1.87653e+07	2.68984e+07	2.1884e+07	1.87694e+07	1.1905e+07	2.04821e+07	2.02438e+07	1.96564e+07	1.96548e+07	1.89923e+07
M184T130	[M-H]-	6-hydroxychlorzoxazone	0.0358668	0.983622	0.967686	183.992	130.24	HMDB0060998		Organoheterocyclic compounds	Benzoxazoles	Benzoxazolones	1.18483e+06	1.9164e+06	644082	3.36185e+06	417385	3.01323e+06	1.1262e+06	3.90965e+06	1.99392e+06	939576	2.17305e+06	570848	5.55548e+06	1.28474e+06	1.45152e+06	1.26645e+06	2.19558e+06	2.81176e+06	994156	1.14942e+06	3.19417e+06	2.43716e+06	2.78212e+06	753686	1.29295e+06	3.36537e+06	2.57716e+06	1.17956e+06	2.70846e+06	566405	1.53796e+06	1.46906e+06	1.41108e+06	1.54644e+06	2.64442e+06
M247T196	[M-H]-	6-hydroxymelatonin	0.412241	0.111657	0.00643818	247.119	196.453	HMDB0004081	C05643	Organoheterocyclic compounds	Indoles and derivatives	Hydroxyindoles	160221	870724	96915	430151	339922	606177	1.02927e+06	4.80888e+06	1.46265e+06	5.26395e+06	2.82615e+06	7.03597e+06	6.39386e+06	8.22343e+06	7.46879e+06	4.41905e+06	8.23045e+06	9.37193e+06	3.87582e+06	2.33731e+06	3.32757e+06	5.05557e+06	5.78706e+06	1.47319e+07	3.73799e+06	5.9001e+06	1.40463e+07	2.52586e+06	7.05539e+06	6.78347e+06	4.16478e+06	4.1705e+06	4.32984e+06	4.32621e+06	4.39732e+06
M166T46	[M+H]+	6-methoxybenzoxazolin-2(3h)-one	0.617065	1.65743	0.423481	166.05	45.5058	HMDB0036582	C08579	Organoheterocyclic compounds	Benzoxazoles	Benzoxazolones	7.3042e+07	566049	689253	552588	4.99439e+07	8.19796e+07	7.40423e+06	2.41844e+07	1.75686e+07	2.11808e+07	1.41578e+07	4.02591e+07	1.71013e+08	2.96191e+07	1.08016e+08	2.12863e+08	1.11761e+08	1.53404e+08	5.26656e+07	2.96514e+08	1.43785e+08	6.09362e+07	1.50452e+08	3.26119e+08	1.40651e+07	3.88514e+07	4.99221e+07	1.90473e+07	6.40993e+07	1.16889e+08	5.3337e+07	5.82114e+07	5.46279e+07	5.34974e+07	5.13351e+07
M275T227	[M-H]-	6-phosphogluconic acid	0.167827	0.644367	0.236041	275.023	226.674	HMDB0001316	C00345	Organic oxygen compounds	Organooxygen compounds	Carbohydrates and carbohydrate conjugates	710183	4.21014e+06	684230	1.47966e+06	1.28845e+06	3.95787e+06	2.24968e+06	5.60368e+06	3.85969e+06	2.80389e+06	1.17964e+06	3.4393e+06	8.93326e+06	1.01928e+07	5.62849e+06	1.35633e+07	5.33176e+06	7.18202e+06	4.52584e+06	4.80631e+06	7.62061e+06	1.1996e+07	4.28978e+06	4.97782e+06	2.55061e+06	1.08719e+07	4.9552e+06	7.3589e+06	1.31518e+07	5.38688e+06	5.0982e+06	5.02914e+06	4.86456e+06	4.86595e+06	5.31278e+06
M470T393	[M-H]-	6-sialylgalactose	0.0664823	0.97248	0.959417	470.152	392.956			Organic oxygen compounds	Organooxygen compounds	Carbohydrates and carbohydrate conjugates	740486	470713	240878	268035	57873.6	87063.6	439769	23158.5	431731	49421	859652	114097	864437	860364	324031	596432	661211	803248	1.26141e+07	1.04975e+06	1.04343e+07	5.8184e+06	5.51083e+06	7.51131e+06	2.25389e+07	9.18611e+06	1.05924e+07	2.05117e+07	8.29203e+06	4.23367e+06	2.72287e+06	2.50994e+06	2.66357e+06	2.71756e+06	2.72023e+06
M441T27	[M-H]-	6,8-dihydroxy-2,2,4,4-tetramethyl-7-(3-methylbutanoyl)-9-(2-methylpropyl)-9h-xanthene-1,3-dione	1.13441	1.0114	0.85502	441.253	27.4222			Organoheterocyclic compounds	Benzopyrans	1-benzopyrans	5.27229e+08	7.3268e+08	7.62353e+08	7.71247e+08	7.57266e+08	7.24372e+08	7.35475e+08	7.70266e+08	6.23175e+08	6.97915e+08	7.10252e+08	6.89894e+08	7.15597e+08	6.94235e+08	6.94944e+08	6.87094e+08	7.04967e+08	7.65492e+08	7.24108e+08	6.68852e+08	7.29802e+08	7.13989e+08	6.5849e+08	4.93095e+08	5.81533e+08	6.97898e+08	7.46526e+08	7.1345e+08	7.243e+08	7.07248e+08	6.91467e+08	7.22305e+08	7.22296e+08	7.29594e+08	7.29475e+08
M673T429	[M-H]-	6'-sialyl-n-acetyllactosamine	0.0896537	0.545642	0.0161636	673.232	429.404	HMDB0006584		Organic oxygen compounds	Organooxygen compounds	Carbohydrates and carbohydrate conjugates	48538	195750	267341	232623	125180	368602	345470	311663	427305	352222	543392	288895	893643	937740	758128	1.23234e+06	1.03983e+06	865180	964319	632553	1.00699e+06	867402	829460	1.26003e+06	1.02988e+06	845349	960011	1.31569e+06	1.01205e+06	1.09726e+06	707589	675769	708571	657092	782657
M385T32	[M+H]+	6h-dibenzo[b,d]pyran, 3-(1,1-dimethylheptyl)-6a,7,10,10a-tetrahydro-1-methoxy-6,6,9-trimethyl-, (6ar,10ar)-	0.453094	1.07355	0.129835	385.293	32.3092			Organoheterocyclic compounds	Benzopyrans	1-benzopyrans	4.99574e+07	3.87944e+07	4.21814e+07	4.23056e+07	4.48272e+07	4.39944e+07	4.5505e+07	3.86482e+07	4.0464e+07	3.98607e+07	3.95436e+07	4.00848e+07	3.73373e+07	4.42091e+07	3.51708e+07	4.03399e+07	3.46321e+07	3.54439e+07	3.18005e+07	4.08805e+07	3.71245e+07	3.99115e+07	3.38116e+07	3.89529e+08	6.39291e+07	2.61491e+07	3.4301e+07	3.02239e+07	2.52538e+07	3.33841e+07	3.47608e+07	3.52038e+07	3.43287e+07	3.54209e+07	3.15711e+07
M175T399	[M+H]+	7-amino-4-methylquinolin-2-ol	0.707761	1.40144	0.0906659	175.071	398.84			Organoheterocyclic compounds	Quinolines and derivatives	Aminoquinolines and derivatives	2.17815e+07	4.1483e+07	2.56581e+07	3.28668e+07	3.87736e+07	5.66227e+07	3.62953e+07	2.48422e+07	2.14602e+07	2.42564e+07	2.41019e+07	2.40167e+07	2.76114e+07	2.76728e+07	2.47598e+07	3.99384e+07	1.87939e+07	4.13096e+07	3.76004e+07	1.16521e+07	1.72725e+07	3.40219e+07	1.5689e+07	2.15299e+07	3.64628e+07	1.64437e+07	3.79566e+07	6.62981e+07	1.88008e+07	5.23168e+07	3.3008e+07	3.30132e+07	3.4756e+07	3.26332e+07	3.26312e+07
M229T217_1	[M-H]-	7-demethylsuberosin	0.113775	0.827215	0.343079	229.108	217.015		C18083	Phenylpropanoids and polyketides	Coumarins and derivatives	Hydroxycoumarins	729880	2.37406e+06	1.1467e+06	872990	1.6195e+06	2.34197e+06	2.01185e+06	1.52294e+06	1.44693e+06	2.20938e+06	1.94973e+06	1.8419e+06	2.71287e+06	1.99827e+06	3.84345e+06	2.60911e+06	2.85573e+06	3.00469e+06	4.41811e+06	1.04591e+06	1.31252e+06	3.15722e+06	2.67018e+06	2.7146e+06	1.1365e+07	2.47096e+06	6.86028e+06	4.5686e+06	7.3855e+06	2.30924e+06	2.54912e+06	2.5487e+06	2.55057e+06	2.65406e+06	2.94342e+06
M188T479	[M+H]+	7-keto-8-aminopelargonic acid	1.28597	0.314241	0.179276	188.139	478.667		C01092	Lipids and lipid-like molecules	Fatty Acyls	Fatty acids and conjugates	1.13923e+07	3.54548e+06	6.97847e+07	7.65027e+06	5.59997e+06	7.10183e+06	4.75918e+06	1.09576e+07	2.61297e+07	8.95066e+07	4.28433e+07	1.60179e+08	7.41331e+08	1.21945e+08	5.38206e+08	5.02504e+08	1.29991e+09	8.88243e+08	3.95418e+08	5.93438e+08	1.90984e+08	1.39338e+09	1.43489e+09	1.1554e+09	1.52999e+08	1.48531e+08	3.62613e+08	2.61016e+07	1.14064e+09	1.47379e+09	2.81862e+08	2.9001e+08	2.88242e+08	2.90017e+08	2.90008e+08
M177T239	[M+H]+	7-methoxycoumarin	0.0941731	0.72315	0.0324833	177.066	238.613	HMDB0029758	C09268				751786	645161	787541	701058	714838	188414	803590	831737	929070	840787	809522	1.02459e+06	871423	982667	811293	1.3651e+06	1.65856e+06	631638	7.54007e+06	1.03678e+07	1.40439e+07	7.63976e+06	4.42526e+06	9.20613e+06	4.80054e+06	1.97442e+06	1.68384e+07	1.04297e+07	9.79392e+06	4.68524e+06	3.34538e+06	3.11121e+06	3.25777e+06	3.34751e+06	3.87212e+06
M150T308	[M+H]+	7-methyladenine	0.25631	1.07775	0.870805	150.057	307.598	HMDB0011614	C02241	Organoheterocyclic compounds	Imidazopyrimidines	Purines and purine derivatives	2.245e+07	3.23784e+07	6.79505e+06	8.40452e+06	7.21819e+06	8.14189e+06	2.14436e+07	4.94054e+06	5.34386e+06	8.07332e+06	8.43529e+06	3.09912e+07	1.76418e+07	3.41787e+06	1.41515e+07	5.23213e+06	2.35181e+06	5.05775e+06	1.11651e+07	1.54841e+06	1.8401e+06	1.79514e+06	218081	1.39273e+06	6.81818e+06	1.15114e+06	1.80913e+06	2.66339e+07	1.61878e+06	1.0171e+06	5.80346e+06	5.299e+06	5.08736e+06	1.16094e+07	6.19648e+06
M164T71	[M-H]-	7-methylguanine	1.84362	1.0451	0.454361	164.002	71.486	HMDB0000897	C02242	Organoheterocyclic compounds	Imidazopyrimidines	Purines and purine derivatives	1.13046e+09	1.63833e+09	1.49841e+09	1.42034e+09	1.5494e+09	1.44133e+09	1.46535e+09	1.45298e+09	1.27063e+09	1.4666e+09	1.27957e+09	1.36868e+09	1.5388e+09	1.59688e+09	1.48167e+09	1.70787e+09	1.58033e+09	1.53906e+09	1.54244e+09	1.33479e+09	1.35826e+09	1.50855e+09	1.29187e+09	7.37556e+08	7.44469e+08	1.40169e+09	1.28107e+09	1.45812e+09	1.57071e+09	1.52648e+09	1.48538e+09	1.46466e+09	1.4645e+09	1.46457e+09	1.48514e+09
M298T192	[M+H]+	7-methylguanosine	0.890328	0.237119	0.00290381	298.115	191.785	HMDB0001107	C20674	Nucleosides, nucleotides, and analogues	Purine nucleosides		7.21829e+06	1.76345e+06	5.35644e+06	6.91154e+06	3.60116e+06	3.01503e+06	1.00182e+07	2.27687e+07	1.39322e+07	2.45649e+07	1.23939e+07	3.3841e+07	6.85126e+07	6.44542e+07	5.73943e+07	7.45146e+07	7.80911e+07	6.09942e+07	1.91913e+08	2.25329e+08	2.45795e+08	1.56837e+08	1.49797e+08	9.90735e+07	1.50075e+08	2.18645e+08	2.03579e+08	2.68123e+08	2.13567e+08	2.2882e+08	1.08085e+08	1.12389e+08	1.11579e+08	1.12384e+08	1.11572e+08
M462T345	[M-H]-	7-methylthioheptyl glucosinolate	0.121595	0.701997	0.199398	462.093	344.858		C17252	Organic oxygen compounds	Organooxygen compounds	Carbohydrates and carbohydrate conjugates	1.16259e+06	1.43202e+06	2.24154e+06	1.69508e+06	897093	1.40179e+06	2.34239e+06	406588	1.42903e+06	2.95206e+06	2.37501e+06	3.07347e+06	1.1193e+07	4.20591e+06	7.85106e+06	7.24369e+06	1.21936e+07	1.15094e+07	1.03995e+08	1.25829e+07	7.8696e+07	8.16997e+07	5.49924e+07	7.37276e+07	7.0387e+07	4.88048e+07	6.77298e+07	1.29452e+08	9.21485e+07	7.28635e+07	2.99226e+07	2.49235e+07	2.56745e+07	2.43478e+07	2.4074e+07
M383T242_2	[M+H-H2O]+	7.alpha.-hydroxy-4-cholesten-3-one	0.129943	0.639676	0.0341744	383.331	242.447	HMDB0001993	C05455	Lipids and lipid-like molecules	Steroids and steroid derivatives	Cholestane steroids	674657	786379	460616	634546	1.03041e+06	933299	726012	990275	831817	1.52192e+06	1.50926e+06	1.48665e+06	2.95878e+06	3.81101e+06	2.90212e+06	1.96522e+06	2.65598e+06	2.98261e+06	1.23983e+07	3.23926e+06	4.66028e+06	5.57868e+06	3.16425e+06	3.34079e+06	2.96347e+07	9.34874e+06	3.04029e+07	2.2292e+07	1.19929e+07	4.66907e+06	5.45547e+06	5.532e+06	5.44923e+06	5.45377e+06	5.54637e+06
M383T31	[M+H-2H2O]+	7.alpha.,12.alpha.-dihydroxy-5.beta.-cholestan-3-one	0.310245	0.925648	0.547578	383.331	31.0053			Lipids and lipid-like molecules	Steroids and steroid derivatives	Cholestane steroids	3.60656e+07	5.3474e+07	4.38708e+07	5.624e+07	4.65881e+07	6.30772e+07	6.08812e+07	2.93682e+07	5.50008e+07	6.13381e+07	6.22999e+07	5.447e+07	6.28123e+07	6.27573e+07	5.94576e+07	4.96518e+07	8.76597e+07	6.62332e+07	1.07838e+08	8.50996e+07	9.76272e+07	9.40426e+07	7.79185e+07	3.38737e+07	4.67658e+07	1.26427e+08	1.60892e+08	2.2615e+08	1.15911e+08	8.21313e+07	8.39829e+07	8.39953e+07	8.35867e+07	8.45796e+07	8.4577e+07
M495T26	[M-H]-	7.alpha.,17.alpha.-dimethyl-5.beta.-androstane-3.alpha.,17.beta.-diol glucuronide	0.166375	0.968399	0.835884	495.315	26.4159			Lipids and lipid-like molecules	Steroids and steroid derivatives	Steroidal glycosides	1.68512e+07	1.95382e+07	1.74835e+07	1.17522e+07	2.4176e+07	1.7789e+07	1.58199e+07	1.61326e+07	1.91702e+07	2.23644e+07	2.64779e+07	1.11361e+07	3.80858e+07	2.55851e+07	2.7555e+07	2.22762e+07	9.31045e+07	2.66313e+07	3.81669e+07	1.42103e+07	2.14407e+07	1.4877e+07	2.33815e+07	1.37416e+07	2.69168e+07	2.72225e+07	6.27607e+07	9.70476e+08	1.51594e+07	1.9682e+07	2.62039e+07	2.72437e+07	2.57198e+07	2.62075e+07	2.52411e+07
M343T196	[M-H-H2O]-	7(s),17(s)-dihydroxy-8(e),10(z),13(z),15(e),19(z)-docosapentaenoic acid	0.0886702	0.972497	0.907153	343.213	196.49			Lipids and lipid-like molecules	Fatty Acyls	Fatty acids and conjugates	1.4344e+06	3.23618e+06	4.27077e+06	3.63098e+06	2.39731e+06	3.65192e+06	1.92232e+06	5.87222e+06	3.16629e+06	2.37505e+06	3.70645e+06	2.10586e+06	2.68493e+06	2.70155e+06	2.66266e+06	3.37891e+06	3.1556e+06	3.10598e+06	2.02066e+06	4.30869e+06	3.02212e+06	2.2194e+06	2.46814e+06	1.81083e+06	2.38255e+06	2.03807e+06	2.00733e+06	2.05516e+06	1.9096e+06	2.01301e+06	2.51445e+06	2.31571e+06	2.59314e+06	2.59142e+06	2.58777e+06
M235T427	[M+H]+	8-acetyl-6-hydroxy-7-methoxycoumarin	0.269887	0.890921	0.581314	235.061	427.362			Phenylpropanoids and polyketides	Coumarins and derivatives	Hydroxycoumarins	2.49311e+07	2.95378e+07	1.8983e+07	3.62222e+07	1.54196e+07	2.37179e+07	3.72697e+07	2.75533e+07	2.18336e+07	1.61812e+07	4.38975e+07	2.02959e+07	9.65116e+07	4.22189e+07	8.61396e+07	3.35741e+07	1.9766e+07	8.66425e+07	5.76416e+07	6.5245e+07	5.73538e+07	6.71293e+07	7.21624e+07	1.14046e+08	3.82384e+07	6.24756e+07	1.84948e+07	3.41616e+07	3.12082e+07	2.12226e+07	5.26231e+07	4.85649e+07	4.85465e+07	4.74876e+07	4.10736e+07
M219T239	[M+H]+	8-acetyl-7-methoxycoumarin	0.498571	0.783715	0.100305	219.076	238.8						2.40946e+07	3.75701e+07	3.96915e+07	3.22557e+07	3.04758e+07	3.59425e+07	4.37722e+07	2.08217e+07	5.23731e+07	4.42201e+07	4.79901e+07	4.6056e+07	5.081e+07	2.13554e+07	7.4513e+07	4.93766e+07	2.72641e+07	4.67206e+07	1.3677e+07	1.21362e+07	4.03727e+06	3.49323e+07	2.41077e+07	1.7975e+07	2.54464e+07	4.58381e+06	5.69627e+06	6.0572e+06	1.52174e+07	3.05252e+07	2.83024e+07	2.87873e+07	2.83131e+07	2.65894e+07	2.52486e+07
M321T24	[M-H]-	8-gingerol	1.14968	0.981802	0.717317	321.211	24.0293		C17495	Benzenoids	Phenols	Methoxyphenols	1.2337e+09	1.53803e+09	1.65348e+09	1.73593e+09	1.67509e+09	1.52654e+09	1.67015e+09	1.62991e+09	1.49105e+09	1.57151e+09	1.6163e+09	1.5574e+09	1.53892e+09	1.55828e+09	1.45665e+09	1.55429e+09	1.527e+09	1.54881e+09	1.54271e+09	1.33175e+09	1.62285e+09	1.51751e+09	1.44557e+09	7.71993e+08	8.29866e+08	1.52914e+09	1.55734e+09	1.6444e+09	1.59624e+09	1.67072e+09	1.55095e+09	1.54136e+09	1.54136e+09	1.52799e+09	1.55081e+09
M221T69	[M-H-C6H12O]-	8,11-tridecadienoic acid, 13-(3-pentyl-2-oxiranyl)-, (8z,11z)-	0.144157	1.02444	0.864587	221.155	69.2418			Lipids and lipid-like molecules	Fatty Acyls	Fatty acids and conjugates	3.90985e+07	4.87029e+07	6.42723e+07	3.88556e+07	4.25632e+07	3.81998e+07	3.16724e+07	4.05438e+07	6.45137e+07	4.63748e+07	4.47188e+07	3.73858e+07	4.80386e+07	6.6583e+07	4.18724e+07	7.01025e+07	5.11471e+07	3.39906e+07	4.42975e+07	4.36788e+07	3.11856e+07	3.89646e+07	3.98476e+07	2.40986e+07	2.10392e+07	2.95041e+07	3.06222e+07	6.92363e+07	4.81698e+07	3.45359e+07	3.61482e+07	3.54369e+07	3.54264e+07	3.78942e+07	3.5418e+07
M341T31	[M-H]-	9-phenyl-1-(2,4,6-trihydroxyphenyl)nonan-1-one	0.40603	1.11521	0.067045	341.179	30.7242			Organic oxygen compounds	Organooxygen compounds	Carbonyl compounds	4.30159e+07	3.9705e+07	3.57817e+07	3.66286e+07	4.00709e+07	3.38656e+07	3.10014e+07	3.49259e+07	3.32605e+07	3.64939e+07	3.91489e+07	3.05718e+07	4.13795e+07	2.49929e+07	3.57884e+07	3.64591e+07	3.38461e+07	3.62335e+07	4.13037e+07	4.50089e+07	3.90421e+07	4.44602e+07	3.97021e+07	1.30113e+07	1.882e+07	3.25717e+07	2.47934e+07	3.17247e+07	3.70491e+07	4.0367e+07	3.52998e+07	3.8265e+07	3.91265e+07	3.9129e+07	3.91114e+07
M259T349	[M+H]+	Acadesine (drug)	0.046621	0.957314	0.816157	259.093	349.346	HMDB0062179	C04663				1.92573e+06	3.70131e+06	2.82289e+06	4.56006e+06	3.52097e+06	3.88187e+06	5.49899e+06	1.92275e+06	3.17929e+06	3.22245e+06	2.9896e+06	4.50995e+06	6.40519e+06	5.1571e+06	4.07482e+06	8.39382e+06	6.831e+06	7.25707e+06	1.32711e+07	6.42231e+06	1.21928e+07	6.31044e+06	7.27524e+06	1.5077e+07	5.4041e+07	1.52019e+07	3.58277e+07	4.42541e+07	1.94236e+07	4.12364e+07	1.24325e+07	1.20104e+07	1.20104e+07	1.18411e+07	1.19121e+07
M150T265	[M-H]-	Acetaminophen	0.268503	0.78305	0.0822295	150.056	264.8	HMDB0001859	C06804	Benzenoids	Phenols	1-hydroxy-2-unsubstituted benzenoids	3.1335e+06	8.70098e+06	5.09128e+06	5.8531e+06	8.07643e+06	7.39803e+06	9.00816e+06	8.81122e+06	6.86414e+06	7.60893e+06	7.99848e+06	8.56079e+06	6.76041e+06	4.35794e+06	7.19853e+06	4.46851e+06	5.53613e+06	8.54461e+06	2.94426e+06	2.0205e+06	1.52372e+06	3.07657e+06	2.06077e+06	1.25488e+06	2.11582e+06	891478	1.9819e+06	2.27239e+06	984740	2.0674e+06	3.96349e+06	4.75023e+06	4.07877e+06	3.87994e+06	4.08025e+06
M360T292	[M-H+2Na]+	Acetochlor ethanesulfonic acid	0.22304	1.13465	0.368839	360.088	291.941			Benzenoids	Benzene and substituted derivatives	Anilides	1.69219e+07	1.64445e+07	1.74544e+07	1.42162e+07	1.36706e+07	1.68332e+07	1.17772e+07	2.33718e+07	1.25223e+07	1.14739e+07	1.37276e+07	1.13297e+07	1.48929e+07	1.04313e+07	1.42039e+07	2.54848e+07	1.22675e+07	1.63397e+07	1.47e+07	9.27707e+06	5.53743e+06	7.00468e+06	6.24416e+06	4.61358e+06	6.76997e+06	1.32606e+07	5.12508e+06	1.45791e+07	6.15664e+06	1.17106e+07	1.52937e+07	1.43654e+07	1.426e+07	1.71148e+07	1.53037e+07
M204T295_2	[M+H]+	Acetylcarnitine	2.28248	0.797906	0.209587	204.123	294.748		C02571	Lipids and lipid-like molecules	Fatty Acyls	Fatty acid esters	3.57068e+08	8.19117e+08	5.76488e+08	1.04051e+09	5.57591e+08	8.57718e+08	9.57284e+08	6.87605e+08	7.82737e+08	9.07903e+08	6.96339e+08	1.24255e+09	9.73968e+08	5.17822e+08	1.25504e+09	1.11561e+09	7.09698e+08	7.99143e+08	7.83254e+08	2.19733e+08	2.02929e+08	8.27605e+08	5.52217e+08	4.9783e+08	8.95817e+08	3.28322e+08	1.55452e+09	1.94667e+09	1.47649e+09	5.67834e+08	8.06513e+08	8.03432e+08	8.06554e+08	8.06564e+08	7.74937e+08
M496T411	[M+H-CH2O2]+	Acrinathrin	0.383411	0.492801	0.0161039	496.156	410.882		C18408	Lipids and lipid-like molecules	Fatty Acyls	Fatty acid esters	3.46059e+06	1.74556e+06	6.52022e+06	2.74396e+06	4.71536e+06	2.59507e+06	4.40102e+06	7.95373e+06	7.27346e+06	8.48171e+06	1.14979e+07	4.59006e+06	1.02722e+07	1.26352e+07	1.32262e+07	8.90531e+06	7.76068e+06	1.68936e+07	8.9383e+06	5.05723e+06	5.77397e+06	6.54549e+06	1.22861e+07	1.00791e+07	8.83938e+06	2.14056e+06	864519	9.60166e+06	5.71698e+06	2.88817e+06	6.51955e+06	6.76884e+06	6.62931e+06	6.7678e+06	7.29065e+06
M136T335	[M+H]+	Adenine	0.540923	0.833885	0.174743	136.048	335.353	HMDB0000034	C00147	Organoheterocyclic compounds	Imidazopyrimidines	Purines and purine derivatives	3.17951e+07	4.81809e+07	4.52374e+07	5.32041e+07	4.87531e+07	5.42192e+07	5.50947e+07	7.55969e+07	4.29485e+07	5.13805e+07	4.35369e+07	6.88869e+07	9.07357e+07	4.64326e+07	6.952e+07	7.0539e+07	5.6473e+07	8.62119e+07	1.10426e+08	8.90339e+07	8.66003e+07	1.05403e+08	6.46179e+07	1.08887e+08	1.14152e+08	1.48756e+08	1.63727e+08	1.66235e+08	1.75023e+08	1.48172e+08	9.39386e+07	9.3559e+07	9.52078e+07	9.35049e+07	9.88934e+07
M268T435_1	[M+H]+	Adenosine	0.172164	1.30094	0.326798	268.103	434.785	HMDB0000050	C00212	Nucleosides, nucleotides, and analogues	Purine nucleosides		3.82119e+06	3.17141e+06	2.97988e+06	7.27265e+06	9.35792e+06	4.28713e+06	3.26511e+06	3.25081e+06	5.31824e+06	3.8427e+06	2.65124e+06	5.41637e+06	2.81533e+06	5.13336e+06	3.41326e+06	7.41168e+06	3.85041e+06	5.51566e+06	4.64805e+06	3.8825e+06	5.19427e+06	2.23345e+06	4.39151e+06	2.69777e+06	1.46835e+07	5.07342e+06	5.15393e+06	1.28567e+07	2.34031e+06	5.49483e+06	5.10163e+06	3.69632e+06	4.92309e+06	5.11714e+06	4.90668e+06
M348T430	[M+H]+	Adenosine 5'-monophosphate	0.744037	3.09105	0.315962	348.07	429.712	HMDB0000045	C00020	Nucleosides, nucleotides, and analogues	Purine nucleotides	Purine ribonucleotides	1.74534e+06	3.51401e+06	6.16441e+07	9.48494e+07	2.02408e+06	3.77802e+06	4.36647e+07	898536	5.786e+06	979549	1.24259e+06	1.63507e+06	1.20819e+07	2.58656e+06	1.69005e+08	1.73353e+07	516260	8.83568e+06	6.47781e+08	1.20273e+06	4.14461e+06	473502	898798	3.18766e+06	6.48618e+07	997178	1.46155e+06	2.14326e+08	1.09608e+06	1.29757e+06	4.18745e+07	4.7971e+07	4.28102e+07	4.11096e+07	4.18941e+07
M346T430	[M-H-O3S]-	Adenosine 5'-phosphosulfate	0.350628	3.15079	0.33429	346.056	429.957	HMDB0001003	C00224	Nucleosides, nucleotides, and analogues	Purine nucleotides	Purine ribonucleotides	184582	518696	1.35838e+07	2.24409e+07	140700	566962	9.78023e+06	234846	1.11332e+06	263228	169199	320520	2.89162e+06	643269	3.86909e+07	5.0515e+06	476608	2.13145e+06	1.72675e+08	292535	688973	256355	269282	485081	1.59889e+07	279218	257695	4.90579e+07	156168	192411	8.61318e+06	1.00826e+07	1.00072e+07	9.56058e+06	9.98676e+06
M348T375_1	(M+H)+	Adenosine monophosphate (AMP)	0.0988491	1.52363	0.17069	348.069	374.537	HMDB0000045	C00020	Nucleosides, nucleotides, and analogues	Purine nucleotides	Purine ribonucleotides	472494	767776	462525	1.55442e+06	775832	966870	806007	93231.6	537592	508905	746485	589369	790269	491524	1.39234e+06	705768	891802	789353	2.76997e+06	2.71614e+06	3.1758e+06	4.19409e+06	2.48551e+06	3.17522e+06	7.24437e+06	1.0458e+07	1.49096e+07	2.5199e+07	6.36227e+06	2.05654e+06	2.1162e+06	1.58693e+06	2.10918e+06	1.57468e+06	2.11216e+06
M464T351	[M+H]+	Adenylosuccinate	0.0361696	0.912328	0.446217	464.102	351.47	HMDB0000536	C03794	Nucleosides, nucleotides, and analogues	Purine nucleotides	Purine ribonucleotides	1.216e+06	1.43645e+06	734438	1.09739e+06	1.41138e+06	1.34939e+06	1.1909e+06	1.12109e+06	1.117e+06	1.74477e+06	1.44036e+06	1.32714e+06	913949	1.3948e+06	862589	1.88935e+06	1.3592e+06	1.13115e+06	3.89789e+06	1.08919e+06	1.66879e+06	982012	1.28442e+06	1.33058e+06	273691	979587	481522	926437	829914	1.30757e+06	1.31208e+06	1.31457e+06	1.14674e+06	1.1646e+06	1.33235e+06
M331T665	(M-H)-	Adrenic Acid	0.039127	0.94352	0.604565	331.267	665.434						2.40983e+06	2.34673e+06	1.25149e+06	2.15749e+06	2.78053e+06	2.14953e+06	2.16722e+06	2.77843e+06	2.00054e+06	2.07333e+06	2.61214e+06	2.24787e+06	2.53055e+06	2.53592e+06	1.43278e+06	1.01871e+06	2.01024e+06	3.16626e+06	1.77234e+06	2.44585e+06	2.23067e+06	2.10357e+06	1.90776e+06	1.46821e+06	1.84683e+06	1.59215e+06	2.09653e+06	2.32909e+06	1.09516e+06	2.41246e+06	1.91199e+06	1.9117e+06	1.87469e+06	1.98736e+06	1.76023e+06
M315T583	[M+H]+	Aflatoxin b2	0.807348	0.883428	0.638672	315.087	583.3	HMDB0035208	C16753	Phenylpropanoids and polyketides	Coumarins and derivatives	Furanocoumarins	1.87955e+08	5.76723e+07	1.78547e+08	1.0357e+08	1.16472e+08	6.09526e+07	1.82405e+08	5.92173e+07	1.76871e+08	6.78307e+07	1.57094e+08	1.54801e+08	2.69644e+08	1.3111e+08	1.40848e+08	2.04589e+08	1.71408e+08	4.51854e+07	6.67012e+07	1.85163e+08	1.19345e+08	1.49529e+08	2.29033e+08	1.31128e+08	2.46504e+08	1.56898e+08	5.16611e+07	1.93425e+08	1.29851e+08	9.2233e+07	1.9479e+08	2.02682e+08	1.68107e+08	1.79293e+08	1.94861e+08
M114T32	[M+H-NH3]+	Agmatine	0.209724	1.18983	0.204933	114.091	32.2791	HMDB0001432	C00179	Organic nitrogen compounds	Organonitrogen compounds	Guanidines	5.84778e+06	1.0731e+07	8.81902e+06	6.57116e+06	6.87502e+06	6.93717e+06	6.26468e+06	6.38119e+06	6.42274e+06	8.58908e+06	4.69225e+06	6.12723e+06	5.56295e+06	5.71242e+06	6.54339e+06	4.33608e+06	3.96187e+06	4.54417e+06	2.62919e+06	4.90438e+06	6.19323e+06	4.32047e+06	4.08687e+06	3.83351e+06	3.0305e+06	3.82182e+06	4.08685e+06	2.59553e+06	6.66708e+06	7.1945e+06	6.04448e+06	5.60615e+06	5.40759e+06	5.60485e+06	5.3934e+06
M371T367	[M+Na]+	Ajugol	0.300431	1.69952	0.0130231	371.126	367.003			Lipids and lipid-like molecules	Prenol lipids	Terpene glycosides	6.29997e+06	4.84454e+06	2.85975e+06	3.3183e+06	4.02632e+06	4.03407e+06	2.56802e+06	3.39729e+06	2.95723e+06	1.87032e+06	2.69499e+06	1.44751e+06	5.09837e+06	5.92824e+06	6.27279e+06	4.91602e+06	5.40785e+06	5.46012e+06	9.63608e+06	5.08368e+06	5.6223e+06	5.50762e+06	5.82176e+06	3.35429e+06	3.5611e+07	1.24345e+07	9.64304e+06	1.68978e+07	3.08817e+06	7.13948e+06	4.08575e+06	5.42753e+06	3.5681e+06	4.30411e+06	4.02957e+06
M177T300	[M+H]+	Ala-Ser	0.254071	0.178106	0.0036889	177.102	299.716			Organic acids and derivatives	Carboxylic acids and derivatives	Amino acids, peptides, and analogues	324974	342844	238090	299666	282157	269504	1.17378e+06	1.60341e+06	289019	2.61254e+06	2.57131e+06	1.61619e+06	5.86215e+06	8.61342e+06	5.81257e+06	9.97731e+06	9.00807e+06	2.56115e+07	1.98165e+07	1.25572e+07	2.69923e+07	2.50445e+07	2.93379e+07	2.56657e+07	8.87494e+06	1.64471e+07	2.31581e+07	5.36892e+06	1.67412e+07	4.03934e+06	9.68436e+06	9.68624e+06	9.67743e+06	9.68814e+06	1.13566e+07
M197T31	[M+H-2H2O]+	Alantolactone	0.208321	0.711687	0.287496	197.132	31.0053		C09289	Lipids and lipid-like molecules	Prenol lipids	Terpene lactones	3.13803e+06	1.12114e+07	1.6492e+06	1.55298e+06	3.76586e+06	4.82215e+06	5.25508e+06	6.18129e+06	6.03863e+06	8.25888e+06	4.137e+06	6.8583e+06	5.0536e+06	4.98896e+06	8.39534e+06	4.55269e+06	7.83992e+06	6.19089e+06	9.94735e+06	2.32876e+06	3.8715e+06	9.78753e+06	7.18968e+06	4.35291e+06	7.607e+06	1.15858e+07	1.59499e+07	9.71431e+06	8.72418e+06	7.90076e+06	5.51691e+06	4.97213e+06	6.09976e+06	5.50804e+06	6.09129e+06
M577T173	[M+HCO2]-	Alisol a 24-acetate	0.534691	0.214148	0.059321	577.375	172.995			Lipids and lipid-like molecules	Prenol lipids	Triterpenoids	1.1597e+06	2.4287e+06	4.60994e+06	756803	408955	531517	1.64746e+06	7.70162e+06	352140	1.17169e+07	6.1168e+06	1.86744e+07	2.30552e+07	1.59238e+07	1.34719e+07	1.45119e+07	4.26665e+07	2.8679e+07	2.0285e+07	4.84386e+07	8.93148e+06	1.76624e+07	3.51373e+07	5.9017e+06	3.89933e+07	4.56074e+07	3.56688e+07	6.3405e+07	6.00672e+07	1.92204e+07	2.85629e+07	3.04977e+07	2.82897e+07	2.88506e+07	2.85673e+07
M269T57	[M-H-CO2]-	All-trans-4-ketoretinoic acid	0.39511	1.01699	0.903341	269.212	57.0763	HMDB0006285		Lipids and lipid-like molecules	Prenol lipids	Retinoids	2.69086e+07	6.44683e+07	3.5039e+07	3.77579e+07	3.94746e+07	4.40456e+07	4.49013e+07	4.13099e+07	4.17131e+07	3.74669e+07	4.5337e+07	3.28287e+07	3.48473e+07	9.18955e+07	4.40789e+07	5.20893e+07	6.43463e+07	4.46159e+07	1.37113e+07	3.00506e+07	2.51335e+07	2.49331e+07	3.89879e+07	1.94415e+07	2.02762e+07	3.76051e+07	4.37058e+07	2.0591e+07	3.69254e+07	1.38145e+07	4.98085e+07	5.98793e+07	4.99145e+07	4.98386e+07	5.24227e+07
M157T180	[M-H]-	Allantoin	1.42408	0.682772	0.0329614	157.037	179.639	HMDB0000462	C01551	Organoheterocyclic compounds	Azoles	Imidazoles	6.59026e+07	1.0331e+08	1.84725e+08	1.25906e+08	9.72676e+07	1.33686e+08	1.73999e+08	1.41424e+08	1.85041e+08	1.42129e+08	1.58747e+08	2.39707e+08	3.35779e+08	3.0579e+08	3.15512e+08	3.06219e+08	2.51387e+08	3.77418e+08	2.04771e+08	2.892e+08	4.16458e+08	9.7972e+07	4.01204e+08	2.85267e+08	1.05786e+08	6.05843e+07	1.35113e+08	1.20135e+08	1.37852e+08	6.80004e+08	3.36084e+08	3.46554e+08	3.43125e+08	3.46673e+08	3.00937e+08
M174T368	[M+H]+	Allidochlor	0.771578	1.26223	0.447981	174.087	367.524		C19043	Organic acids and derivatives	Carboxylic acids and derivatives	Carboxylic acid derivatives	8.0941e+07	1.79145e+08	9.41332e+07	1.50397e+08	633778	1.76251e+08	1.21178e+08	1.07561e+08	1.01884e+08	7.24314e+07	8.1435e+07	5.54308e+07	7.11904e+07	5.21216e+07	7.18271e+07	6.91996e+07	9.28351e+07	8.27369e+07	8.95678e+07	4.54426e+07	5.06552e+07	1.38723e+08	1.02922e+08	1.16638e+08	2.08328e+08	1.44997e+08	3.42857e+08	2.32464e+08	2.47777e+08	2.41711e+08	1.26257e+08	1.26531e+08	1.26481e+08	1.31964e+08	1.582e+08
M98T310	[M-H]-	Allyl isothiocyanate	0.196511	1.15942	0.429499	98.007	310.18	HMDB0005843	C19317				6.1313e+06	7.69177e+06	1.0311e+07	1.05019e+07	8.51632e+06	1.04146e+07	9.54236e+06	1.71645e+06	8.31514e+06	8.74892e+06	1.07854e+07	7.09331e+06	5.17019e+06	8.28297e+06	8.795e+06	9.1434e+06	6.23376e+06	5.77829e+06	7.46161e+06	3.22451e+06	244910	1.42774e+06	355620	3.44075e+06	1.63948e+06	3.83802e+06	2.02374e+06	1.58733e+06	3.63205e+06	4.58751e+06	6.48244e+06	6.10139e+06	6.40433e+06	6.39426e+06	3.93228e+06
M607T265	[M+H]+	Aloeemodin	0.121853	1.08077	0.743061	607.284	265.412		C09391				1.1493e+06	3.73203e+06	3.35312e+06	4.43656e+06	2.31802e+06	4.48123e+06	4.60206e+06	1.04482e+06	3.57866e+06	2.88424e+06	3.36701e+06	2.53838e+06	1.66546e+06	280944	2.11053e+06	408810	472767	832044	147788	1.07105e+06	69971.9	1.32615e+06	1.12285e+06	1.71672e+06	1.69835e+06	1.34826e+06	311127	1.15756e+06	1.12099e+06	1.63902e+06	1.01111e+06	1.01468e+06	1.05234e+06	1.01604e+06	1.22029e+06
M417T294	[M+Na]+	Aloesin	0.476858	1.32598	0.0472438	417.109	293.98		C08994	Organic oxygen compounds	Organooxygen compounds	Carbohydrates and carbohydrate conjugates	1.46179e+07	2.32553e+07	1.15752e+07	1.70875e+07	1.55825e+07	1.96567e+07	1.64784e+07	1.26958e+07	1.26213e+07	1.07657e+07	1.20807e+07	1.21127e+07	1.07631e+07	1.65331e+07	9.33362e+06	1.88991e+07	1.05269e+07	1.76028e+07	8.97541e+06	5.54877e+06	4.26458e+06	4.97973e+06	3.79538e+06	2.73073e+06	4.8322e+06	6.62076e+06	5.54024e+06	1.87797e+07	8.91632e+06	6.4116e+06	1.33931e+07	1.3378e+07	1.52362e+07	1.3872e+07	1.33676e+07
M250T467	[M+H]+	Alprenolol	0.407994	2.11086	0.0412544	250.178	467.317	HMDB0015004		Benzenoids	Phenol ethers		9.2367e+06	1.43185e+07	5.28686e+06	3.44677e+06	6.68249e+06	5.35065e+06	2.75619e+06	2.42947e+06	5.03246e+06	3.47572e+06	4.78604e+06	2.51716e+06	6.14008e+06	5.11549e+06	5.32643e+06	4.81536e+06	7.94437e+06	6.22911e+06	2.13311e+06	9.44678e+06	7.13622e+06	6.12911e+06	6.73005e+06	6.08872e+06	3.70391e+06	5.30835e+06	3.8954e+06	2.09616e+06	7.28666e+06	6.38294e+06	5.76158e+06	5.39328e+06	5.40149e+06	5.14111e+06	4.82316e+06
M232T444	[M+H]+	Aminophenazone	0.0834552	1.21189	0.497267	232.14	444.305	HMDB0015493	C07539	Organoheterocyclic compounds	Azoles	Pyrazoles	1.16106e+06	2.0083e+06	2.10208e+06	1.79492e+06	1.03501e+06	1.50425e+06	1.01153e+06	3.07268e+06	842180	827417	1.00782e+06	1.16452e+06	1.83993e+06	299999	1.20957e+06	3.18842e+06	2.6345e+06	2.52405e+06	3.02223e+06	1.63965e+06	7.99332e+06	8.4674e+06	5.49168e+06	1.13995e+07	2.82342e+06	1.12453e+06	3.52783e+06	1.90573e+06	1.41297e+06	1.10811e+06	2.15244e+06	2.26871e+06	2.16261e+06	2.90968e+06	2.15637e+06
M128T435	[M+H]+	Ammeline	0.268172	0.921159	0.651918	128.071	434.505		C08733	Organoheterocyclic compounds	Triazines	Triazinones	4.73649e+07	7.22651e+07	5.45682e+07	7.65602e+07	6.34121e+07	8.04882e+07	7.02652e+07	9.95299e+07	1.08552e+08	4.81969e+07	5.25416e+07	4.93516e+07	4.04943e+07	4.62517e+07	9.40576e+07	6.32758e+07	4.16579e+07	4.44175e+07	2.32319e+08	2.39779e+07	1.9905e+07	5.03603e+07	8.12429e+07	3.05917e+07	1.75531e+08	4.26136e+07	1.0687e+08	5.39166e+07	3.86989e+07	9.02421e+07	6.30074e+07	4.96606e+07	5.0895e+07	5.31362e+07	4.91465e+07
M364T252	[M-H]-	Amoxicillin	0.366878	0.217105	0.00115588	364.105	251.944	HMDB0015193	C06827	Organoheterocyclic compounds	Lactams	Beta lactams	358751	103045	880438	1.51687e+06	444212	1.01321e+06	2.57075e+06	4.85929e+06	2.04627e+06	3.6344e+06	1.97005e+06	4.80145e+06	1.89611e+07	8.29593e+06	4.39461e+06	6.16323e+06	6.11065e+06	1.13604e+07	4.58609e+06	4.02036e+06	1.67804e+06	825590	2.34901e+06	3.38855e+06	2.6108e+06	1.60411e+06	3.81411e+06	3.30607e+06	670058	1.96298e+06	6.27723e+06	7.72797e+06	7.692e+06	6.65092e+06	9.223e+06
M160T301	[M+H-C10H10O2N2]+	Ampicillin	0.635703	0.793186	0.112936	160.034	300.684	HMDB0014559	C06574	Organoheterocyclic compounds	Lactams	Beta lactams	2.3779e+07	4.06583e+07	4.54967e+07	5.00889e+07	3.31878e+07	4.29508e+07	4.54636e+07	3.61153e+07	4.4505e+07	5.41395e+07	4.91348e+07	6.83796e+07	4.41581e+07	2.60076e+07	4.05635e+07	3.30946e+07	3.34472e+07	3.8403e+07	2.74255e+07	1.65472e+07	8.27047e+06	2.50193e+07	2.85531e+07	6.1946e+07	1.15906e+08	7.49995e+06	1.67959e+07	2.28859e+07	2.15323e+07	4.57493e+07	3.09275e+07	3.23014e+07	3.2303e+07	3.23233e+07	2.71979e+07
M245T322_2	[M+H-C10H15NO5S]+	Amprenavir	0.448478	0.558075	0.0739093	245.161	322.004	HMDB0014839	C08086	Benzenoids	Benzene and substituted derivatives	Benzenesulfonamides	5.46932e+06	8.02042e+06	9.68645e+06	9.93603e+06	8.84241e+06	8.88671e+06	2.01797e+07	2.46454e+06	1.2546e+07	1.49042e+07	1.43553e+07	2.66516e+07	1.31925e+08	1.37974e+08	5.2794e+07	9.23598e+07	1.03005e+08	9.38118e+07	3.4541e+08	1.8812e+08	5.56513e+08	3.90375e+08	1.89518e+08	4.72839e+08	4.10552e+08	3.12217e+08	8.08228e+08	1.0704e+09	5.67429e+08	5.54422e+08	1.9791e+08	1.98091e+08	1.98036e+08	1.98042e+08	8.76968e+07
M447T279	[M-H-H2O]-	Androstan-3-ol-17-one 3-glucuronide	0.0358817	0.749975	0.636443	447.26	279.124	HMDB0004484	C11136	Lipids and lipid-like molecules	Steroids and steroid derivatives	Steroidal glycosides	315990	262856	37544.2	364500	41369.4	145812	44739.9	846230	244374	135814	138033	148288	376565	1.19227e+06	555197	960419	763586	704068	2.83231e+06	1.28418e+06	1.20681e+06	3.07229e+06	1.75266e+06	1.30192e+06	6.86522e+06	4.22157e+06	1.28644e+07	5.4245e+06	9.4715e+06	518824	1.87947e+06	2.01152e+06	2.16362e+06	2.16328e+06	2.47517e+06
M287T253	[M+H]+	Androstendione	0.202487	2.65967	0.167098	287.208	252.939	HMDB0000053	C00280	Lipids and lipid-like molecules	Steroids and steroid derivatives	Androstane steroids	2.67167e+06	2.68847e+06	131984	5.19969e+06	2.81397e+06	226005	253679	131298	795546	3.64314e+06	171127	168179	3.74855e+06	266214	218353	992167	1.13182e+06	1.06914e+06	7.87189e+06	5.08444e+06	2.93681e+06	4.09655e+06	2.67624e+06	7.08169e+06	7.33681e+06	1.40804e+07	2.29706e+07	4.99638e+07	2.1349e+07	4.41265e+06	5.26412e+06	4.9154e+06	4.88563e+06	4.83368e+06	4.96964e+06
M465T209	[M-H]-	Androsterone glucuronide	0.539641	0.0615187	0.0136594	465.25	208.721	HMDB0002829	C11135	Lipids and lipid-like molecules	Steroids and steroid derivatives	Steroidal glycosides	265718	288456	328493	574977	564012	278000	1.96635e+06	6.57367e+06	2.70073e+06	1.04697e+07	2.31218e+06	1.33589e+07	2.79489e+07	2.6422e+07	3.26521e+07	2.05959e+07	3.70242e+07	3.5708e+07	2.99163e+07	2.13799e+07	2.28493e+07	1.3684e+07	3.20852e+07	1.37083e+07	5.48114e+07	2.99494e+07	6.25912e+07	3.07295e+07	4.42265e+07	8.88399e+06	2.01909e+07	1.97572e+07	1.97566e+07	2.00276e+07	2.12716e+07
M178T404	[M+H-CHCl2N]+	Anilazine	0.651877	1.21073	0.181914	178.009	404.241		C18935	Benzenoids	Benzene and substituted derivatives	Aniline and substituted anilines	2.92105e+07	4.41947e+07	5.70619e+07	6.18861e+07	5.94852e+07	6.67835e+07	5.16224e+07	4.85652e+07	3.87037e+07	4.32588e+07	4.89476e+07	3.2067e+07	2.30338e+07	3.10279e+07	2.98332e+07	3.08121e+07	2.29678e+07	2.67174e+07	8.55553e+06	2.56036e+06	5.9168e+06	8.92795e+06	4.61207e+06	4.03529e+06	2.69524e+07	2.53558e+06	7.9928e+06	1.69763e+07	6.18384e+06	4.84085e+06	2.66802e+07	3.02776e+07	2.92559e+07	3.11103e+07	3.02357e+07
M94T201_2	[M+H]+	Aniline	0.227355	0.278765	0.000158685	94.0653	201.211	HMDB0003012	C00292	Benzenoids	Benzene and substituted derivatives	Aniline and substituted anilines	314183	381888	480739	571052	225209	205688	861959	1.46792e+06	1.35716e+06	1.21748e+06	1.01515e+06	1.89608e+06	1.05075e+07	2.90114e+06	6.21652e+06	7.31376e+06	5.09015e+06	5.53751e+06	1.60089e+07	1.90594e+07	1.14546e+07	1.94443e+07	2.54306e+07	1.07512e+07	4.5469e+06	1.19095e+07	7.13707e+06	7.81692e+06	1.42198e+07	2.11019e+07	7.89879e+06	8.07015e+06	8.06931e+06	7.90374e+06	8.61536e+06
M266T421	[M+H]+	Anisomycin	0.289117	0.717802	0.238227	266.16	420.865		C11281	Benzenoids	Phenol ethers	Anisoles	2.52646e+06	6.64432e+06	6.23084e+06	4.84176e+06	3.56265e+06	5.7699e+06	3.09593e+06	7.00819e+06	4.95168e+06	6.30357e+06	6.62674e+06	1.32173e+07	1.83246e+07	1.41087e+07	2.48175e+07	1.44063e+07	2.22582e+07	3.11198e+07	1.43496e+08	3.59688e+07	3.1872e+07	4.12795e+07	3.75069e+07	7.77099e+07	7.31096e+07	5.61414e+07	1.91403e+08	1.73524e+08	1.01374e+08	3.53641e+07	4.42512e+07	5.11532e+07	3.65153e+07	4.59729e+07	3.62717e+07
M241T403	[M+H]+	Anserine	0.924039	1.25908	0.254633	241.129	403.043	HMDB0000194	C01262	Organic acids and derivatives	Peptidomimetics	Hybrid peptides	3.30533e+07	1.26821e+08	1.03479e+08	1.07138e+08	5.62124e+07	1.10151e+08	6.99236e+07	6.45119e+07	6.42895e+07	6.48818e+07	8.09303e+07	8.18511e+07	7.87792e+06	2.55642e+07	1.56911e+07	3.92193e+07	1.02792e+07	1.8229e+07	4.41289e+06	3.14098e+06	2.47837e+06	4.6931e+06	4.51874e+06	3.71841e+06	3.02454e+06	1.89816e+06	4.59341e+06	3.81467e+06	4.82765e+06	3.18071e+06	4.58469e+07	3.19961e+07	3.19082e+07	4.61979e+07	3.17409e+07
M189T387	[M+H]+	Antipyrine	0.642555	0.345852	0.0644855	189.087	386.988	HMDB0015503	C13244	Organoheterocyclic compounds	Azoles	Pyrazoles	2.73782e+06	2.42913e+06	1.3046e+07	4.90601e+06	2.53023e+06	3.14888e+06	4.1187e+06	8.3092e+06	4.16741e+06	2.34038e+07	1.63626e+07	2.69052e+07	8.2786e+07	8.73523e+07	7.63186e+07	1.1752e+08	1.37644e+08	1.19373e+08	4.26943e+07	1.26642e+07	1.63376e+07	1.96845e+07	1.33835e+07	1.96914e+07	5.87817e+07	6.53902e+06	9.59117e+06	1.49317e+07	1.58433e+07	7.43183e+06	3.78967e+07	3.90341e+07	4.16946e+07	4.1516e+07	4.14741e+07
M646T437	[M+Na]+	Apicidin	0.319019	3.40133	0.0399065	646.362	437.381			Organic acids and derivatives	Carboxylic acids and derivatives	Amino acids, peptides, and analogues	1.24006e+06	5.40095e+06	7.84616e+06	1.02076e+06	3.80051e+06	2.88213e+06	1.52173e+06	1.11047e+06	2.29022e+06	225023	614706	761937	1.77612e+07	2.45553e+06	6.79397e+06	6.23089e+07	1.48731e+07	1.73625e+07	1.16785e+08	2.77126e+06	8.61984e+07	5.07641e+07	5.83072e+07	2.11435e+07	1.97755e+07	3.82175e+06	884396	1.37428e+06	1.92379e+06	1.79877e+07	3.43846e+07	2.93824e+07	2.9502e+07	2.95383e+07	3.63336e+07
M303T42_2	[M-H]-	Arachidonic acid (peroxide free)	12.5067	0.680625	0.130768	303.233	41.7291	HMDB0001043	C00219	Lipids and lipid-like molecules	Fatty Acyls	Fatty acids and conjugates	8.80333e+09	1.27527e+10	5.67464e+09	6.53827e+09	7.39691e+09	6.73386e+09	1.35975e+10	1.35037e+10	1.19241e+10	6.81192e+09	1.90216e+10	5.51715e+09	7.09677e+09	2.14994e+10	1.87376e+10	1.46879e+10	1.28066e+10	9.45988e+09	5.87754e+09	2.49796e+09	4.23673e+09	1.16715e+10	7.3545e+09	5.64804e+09	4.47274e+09	1.36266e+10	1.12079e+10	5.05819e+09	1.54318e+10	4.82481e+09	1.05119e+10	8.50276e+09	9.72407e+09	1.10337e+10	1.04984e+10
M348T33	[M+H]+	Arachidonoyl ethanolamide	0.477499	0.600291	0.0600197	348.29	32.9665	HMDB0004080	C11695	Organic nitrogen compounds	Organonitrogen compounds	Amines	5.2079e+06	8.80049e+06	7.57806e+06	1.16043e+07	1.30777e+07	1.30385e+07	1.34311e+07	9.20199e+06	2.05821e+07	2.79774e+07	1.62569e+07	1.13475e+07	5.45943e+07	7.06249e+07	7.13813e+07	4.06442e+07	5.11369e+07	4.76642e+07	2.23131e+08	2.34878e+07	8.17257e+07	7.97377e+07	9.84752e+07	9.24023e+07	3.50108e+08	1.15926e+08	2.17909e+08	2.97189e+08	7.98706e+07	4.08191e+07	7.71094e+07	7.9219e+07	7.71471e+07	7.82954e+07	7.37018e+07
M317T58	[M+HCO2]-	Arbutin	0.16998	0.963704	0.855285	317.091	58.3982	HMDB0029943	C06186	Organic oxygen compounds	Organooxygen compounds	Carbohydrates and carbohydrate conjugates	7.13703e+06	1.20661e+07	9.62885e+06	2.25902e+07	1.07303e+07	1.17853e+07	1.04828e+07	1.39366e+07	1.01724e+07	1.15301e+07	1.79796e+07	1.2621e+07	8.24856e+06	8.19139e+06	1.33563e+07	9.93474e+06	1.13518e+07	1.44912e+07	8.52642e+06	9.26404e+06	8.78345e+06	1.1281e+07	9.76536e+06	2.02316e+06	3.99554e+06	1.08861e+07	8.15956e+06	1.0902e+07	6.86696e+06	8.94346e+06	1.71968e+07	1.30797e+07	1.16715e+07	1.15587e+07	1.2947e+07
M390T437	[M+NH4]+	Arctigenin	0.0814773	1.24353	0.0666652	390.21	437.437	HMDB0030087	C10545	Lignans, neolignans and related compounds	Furanoid lignans	Tetrahydrofuran lignans	604107	809498	649104	903066	479276	721896	554518	639179	515453	514063	506179	621510	819061	630717	1.53777e+06	782350	779219	698743	2.85166e+06	935896	3.83028e+06	1.01784e+06	1.98231e+06	1.56364e+06	4.42182e+06	5.71819e+06	2.98148e+06	5.26961e+06	1.27838e+06	255699	1.54847e+06	1.30319e+06	540920	1.59754e+06	1.85565e+06
M124T46	[M+H-H2O]+	Arecaidine	0.925352	1.15544	0.394878	124.087	46.3259	HMDB0030352	C10128				1.33339e+08	6.74595e+07	5.20653e+07	7.20606e+07	6.52521e+07	7.47445e+07	6.8335e+07	6.09714e+07	6.99328e+07	7.02976e+07	6.38304e+07	6.90093e+07	6.14656e+07	7.42702e+07	7.10963e+07	6.88464e+07	8.38583e+07	7.23062e+07	6.76431e+07	1.27138e+08	5.95211e+07	2.11198e+08	1.58265e+08	2.79393e+07	2.41989e+07	5.01478e+07	5.88289e+07	3.54304e+07	5.93781e+07	5.39302e+07	6.39182e+07	6.39514e+07	5.37931e+07	7.35006e+07	6.19775e+07
M230T6_2	[M+2H]2+	Arg-Gln-Arg	0.123382	1.04417	0.846025	230.14	6.42705			Organic acids and derivatives	Carboxylic acids and derivatives	Amino acids, peptides, and analogues	1.08369e+07	9.22805e+06	9.23946e+06	9.76725e+06	2.00882e+07	8.8374e+06	1.85391e+07	1.03958e+07	8.94237e+06	1.11463e+07	8.52412e+06	7.57312e+06	6.7944e+06	1.84189e+07	1.06494e+07	1.75551e+07	1.90832e+07	8.54398e+06	1.74107e+07	9.4445e+06	1.83411e+07	1.74442e+07	8.41132e+06	5.1206e+06	3.19677e+06	9.51801e+06	1.74505e+07	1.79502e+07	1.69538e+07	1.80074e+07	9.88548e+06	9.41535e+06	9.23639e+06	8.74719e+06	9.14466e+06
M232T419	[M+H]+	Arg-gly	0.885898	1.96098	0.00986471	232.14	418.635			Organic acids and derivatives	Carboxylic acids and derivatives	Amino acids, peptides, and analogues	1.87361e+07	4.44059e+07	3.32064e+07	3.78746e+07	1.72314e+07	3.46069e+07	1.94706e+07	1.47968e+07	1.16255e+07	1.10878e+07	1.52436e+07	2.26575e+07	7.0752e+07	2.05514e+07	5.02215e+07	8.15767e+07	8.35835e+07	6.97281e+07	1.51099e+08	5.63324e+07	2.72757e+08	1.5652e+08	2.71454e+08	1.30966e+08	9.57369e+07	5.32408e+07	2.33083e+08	9.29287e+07	5.57262e+07	4.2361e+07	7.94972e+07	7.96095e+07	7.91766e+07	7.91107e+07	7.74242e+07
M286T231	[M-H]-	Arg-Leu	0.175641	2.47427	0.154945	286.177	231.449			Organic acids and derivatives	Carboxylic acids and derivatives	Amino acids, peptides, and analogues	882181	1.20897e+06	1.12086e+06	1.17723e+06	5.1817e+06	1.25125e+06	389317	389317	755378	389317	1.32971e+06	1.12086e+06	1.85182e+06	4.58386e+06	1.12144e+06	1.37504e+06	1.4733e+06	1.76734e+06	1.1865e+08	931851	6.76372e+07	4.12639e+07	5.58352e+07	3.31373e+07	2.31502e+08	7.13182e+06	1.67725e+07	1.57543e+08	1.4268e+07	2.83014e+06	1.72905e+07	1.85735e+07	1.74487e+07	1.74527e+07	2.13767e+07
M306T410	(M+H)+	Arg-Met	0.0717322	1.03419	0.930466	306.155	410.321						233288	952908	206343	304232	228171	958190	773102	147791	387103	483658	669647	326523	213566	893919	370961	709572	429709	202074	1.16548e+06	216038	509975	270126	187957	326158	1.22153e+06	392256	819437	2.18384e+06	376922	620955	536362	524566	454484	536326	524602
M322T349	[M+H]+	Arg-phe	0.823503	0.24776	0.00195584	322.187	348.641			Organic acids and derivatives	Carboxylic acids and derivatives	Amino acids, peptides, and analogues	4.21741e+06	3.31611e+06	2.80883e+06	4.60939e+06	5.55997e+06	5.037e+06	8.34305e+06	1.3663e+07	1.26331e+07	2.27054e+07	1.66481e+07	2.91259e+07	1.03796e+08	5.32596e+07	4.15126e+07	3.63104e+07	8.00781e+07	5.47946e+07	1.23762e+07	8.96624e+06	1.64686e+06	1.83972e+06	2.12733e+06	1.78754e+06	1.62053e+07	1.93435e+06	6.46979e+06	7.4813e+06	1.52914e+06	2.95745e+06	1.82727e+07	1.87192e+07	1.83661e+07	1.83671e+07	1.8272e+07
M262T439	[M+H]+	Arg-Ser	0.361586	1.20745	0.50655	262.128	439.468			Organic acids and derivatives	Carboxylic acids and derivatives	Amino acids, peptides, and analogues	2.54677e+07	4.50334e+07	3.17368e+07	6.98966e+07	2.88952e+07	2.78577e+07	2.85243e+07	1.39204e+07	5.33099e+07	1.74298e+07	4.78203e+07	2.85585e+07	3.60756e+07	1.76522e+07	2.9978e+07	3.37396e+07	2.63871e+07	3.1295e+07	1.89899e+07	2.63256e+07	2.00405e+07	1.78115e+07	2.0862e+07	6.67664e+07	1.56586e+07	7.44176e+06	7.57016e+06	2.49019e+07	1.71018e+07	1.66849e+07	2.30386e+07	2.68491e+07	2.90387e+07	2.14047e+07	2.68694e+07
M274T366	[M+H]+	Arg-Val	0.280292	1.48362	0.544214	274.187	365.761			Organic acids and derivatives	Carboxylic acids and derivatives	Amino acids, peptides, and analogues	3.35888e+06	6.16716e+06	7.85446e+06	3.75826e+07	3.56416e+06	5.51468e+06	1.18435e+07	4.01108e+06	5.64024e+06	8.6691e+06	5.73302e+06	7.26906e+06	2.18272e+07	4.57709e+06	2.31374e+07	1.73535e+07	1.33944e+07	1.67632e+07	3.44466e+07	1.61095e+07	6.34179e+07	1.36606e+07	1.20122e+07	6.10587e+06	6.20081e+06	2.85493e+07	5.59333e+06	6.16042e+06	2.7228e+06	1.54526e+07	1.07739e+07	1.06029e+07	1.09e+07	1.06025e+07	1.06027e+07
M197T486	[M+Na]+	Arginine	0.740397	1.26542	0.209116	197.101	485.598	HMDB0000517	C00062	Organic acids and derivatives	Carboxylic acids and derivatives	Amino acids, peptides, and analogues	3.97096e+07	7.80866e+07	3.70951e+07	6.04163e+07	5.67575e+07	7.2115e+07	7.18928e+07	4.96303e+07	3.90586e+07	4.29596e+07	3.69449e+07	3.1502e+07	2.28661e+07	6.39628e+06	3.82254e+07	2.40059e+07	2.40244e+07	3.33532e+07	1.34475e+07	1.30255e+07	4.98891e+06	3.89325e+07	3.28331e+07	1.67448e+07	2.70746e+06	7.40032e+06	9.2375e+07	4.59506e+06	4.11196e+07	4.75107e+07	3.11856e+07	2.48148e+07	3.46612e+07	3.52618e+07	3.14242e+07
M305T75	[M+Na]+	Artemisinin	0.10629	0.927515	0.749658	305.157	75.1809		C09538	Lipids and lipid-like molecules	Prenol lipids	Terpene lactones	682512	2.70481e+06	5.39782e+06	5.49265e+06	5.08922e+06	4.41769e+06	5.58024e+06	5.55132e+06	5.17823e+06	3.16437e+06	2.68209e+06	3.48722e+06	3.74847e+06	1.45114e+06	2.81343e+06	6.31852e+06	2.07007e+06	3.10025e+06	2.77373e+06	3.54149e+06	2.61848e+06	2.30725e+06	5.02425e+06	4.14474e+07	1.89183e+06	1.9202e+06	1.76306e+06	1.97026e+06	4.66222e+06	4.54584e+06	2.79152e+06	2.78634e+06	3.56342e+06	3.0088e+06	2.81608e+06
M261T363	[M+H]+	Asn-Gln	0.0985795	0.983664	0.936542	261.102	363.26			Organic acids and derivatives	Carboxylic acids and derivatives	Amino acids, peptides, and analogues	1.77404e+07	2.10754e+07	4.78305e+07	2.65742e+07	2.77611e+07	2.35694e+07	4.01981e+07	3.39685e+07	2.71456e+07	1.84559e+07	2.90177e+07	1.84978e+07	2.08807e+07	1.95714e+07	5.61287e+07	6.90563e+07	1.66892e+07	3.91501e+07	5.39054e+07	1.82071e+07	6.40966e+07	8.72215e+07	4.16309e+07	2.71096e+07	3.70232e+07	6.23968e+07	9.14792e+07	5.90151e+07	1.44771e+08	2.7396e+07	4.02701e+07	4.15863e+07	4.2442e+07	4.24312e+07	4.24279e+07
M346T251_2	[M+H]+	Asn-Gly-Arg	0.190053	0.577313	0.0246847	346.187	250.936			Organic acids and derivatives	Carboxylic acids and derivatives	Amino acids, peptides, and analogues	707174	1.53322e+06	1.63749e+06	1.02341e+06	1.19566e+06	921970	2.17738e+06	2.11753e+06	1.28063e+06	1.93143e+06	1.39507e+06	3.25591e+06	1.17147e+07	3.36809e+06	2.65361e+06	4.2171e+06	2.48175e+07	2.35161e+07	7.99633e+07	3.21014e+07	4.20946e+07	1.04272e+07	1.64148e+07	6.45934e+07	1.78806e+08	4.10815e+07	1.71865e+08	1.65849e+08	4.80154e+07	2.9858e+08	4.16342e+07	4.42636e+07	4.24425e+07	4.2438e+07	4.27671e+07
M262T438	[M+H]+	Asp-Gln	0.780725	0.56413	0.00888176	262.103	438.071			Organic acids and derivatives	Carboxylic acids and derivatives	Amino acids, peptides, and analogues	7.88655e+06	1.28555e+07	2.46281e+07	2.59271e+07	1.22307e+07	1.31366e+07	2.39718e+07	2.74791e+07	2.46285e+07	3.03463e+07	2.53683e+07	3.95573e+07	5.97579e+07	4.85631e+07	9.06197e+07	6.25921e+07	4.60158e+07	6.07556e+07	9.02908e+07	3.09093e+07	3.02222e+07	4.02372e+07	4.5846e+07	4.76113e+07	1.14826e+08	2.88109e+07	3.89297e+07	1.05948e+08	4.12542e+07	3.93638e+07	4.36729e+07	4.69705e+07	4.79267e+07	4.84256e+07	4.69491e+07
M271T430	[M+H]+	Asp-His	0.265522	0.496749	0.0935134	271.104	429.579			Organic acids and derivatives	Carboxylic acids and derivatives	Amino acids, peptides, and analogues	1.45767e+06	1.86425e+06	1.83284e+06	3.70818e+06	797389	1.38393e+06	3.18447e+06	2.63108e+06	2.93164e+06	2.50341e+06	2.69939e+06	8.28312e+06	3.94132e+07	7.01695e+06	1.78508e+07	1.44293e+07	2.7255e+07	1.52164e+07	1.64929e+07	1.92088e+07	2.99219e+07	1.7346e+07	2.08337e+07	1.72832e+07	8.15111e+07	1.25418e+07	1.46663e+07	5.43724e+07	1.31112e+07	7.12373e+06	1.2995e+07	1.42045e+07	1.54869e+07	1.41948e+07	1.36961e+07
M221T435	[M+H]+	Asp-Ser	0.246335	0.504648	0.00898425	221.077	434.767			Organic acids and derivatives	Carboxylic acids and derivatives	Amino acids, peptides, and analogues	548123	895949	2.70844e+06	1.91665e+06	963194	864911	2.2413e+06	2.43126e+06	2.18977e+06	2.57109e+06	2.57994e+06	3.63568e+06	9.56791e+06	6.45409e+06	8.6565e+06	7.23647e+06	7.70155e+06	7.32902e+06	1.38071e+07	9.47234e+06	1.79055e+07	1.46553e+07	1.24088e+07	1.71907e+07	2.52627e+07	1.62805e+07	1.46099e+07	3.54518e+07	1.56751e+07	8.33576e+06	9.34473e+06	9.87332e+06	9.57679e+06	9.88163e+06	9.57342e+06
M318T250_2	[M-H]-	Asp-Trp	0.364828	0.590461	0.309007	318.1	249.923			Organic acids and derivatives	Carboxylic acids and derivatives	Amino acids, peptides, and analogues	4.1574e+06	2.33455e+07	3.70001e+06	6.39302e+06	4.39098e+06	1.43097e+06	6.34241e+06	7.42415e+06	6.92729e+06	1.93935e+07	7.88084e+06	2.5564e+07	4.51287e+06	4.77503e+06	3.25383e+06	3.82936e+06	1.69016e+06	4.85288e+06	2.9998e+06	668867	3.73798e+06	1.75041e+06	3.08617e+06	2.92651e+06	2.51491e+06	2.44876e+06	6.03905e+06	5.81336e+06	5.50495e+06	1.36863e+06	1.10819e+07	1.14509e+07	1.18403e+07	1.2508e+07	1.14209e+07
M131T373	[M-H]-	Asparagine	1.90287	0.803648	0.308434	131.046	372.663	HMDB0000168	C00152	Organic acids and derivatives	Carboxylic acids and derivatives	Amino acids, peptides, and analogues	4.13312e+08	8.13587e+08	6.63341e+08	9.34061e+08	6.04823e+08	7.93595e+08	9.23828e+08	2.79358e+08	8.96238e+08	1.00671e+09	8.03005e+08	1.3453e+09	8.94586e+08	2.71323e+08	7.25453e+08	6.36316e+08	5.98561e+08	7.60016e+08	4.23999e+08	1.85837e+08	7.50924e+07	4.21358e+08	4.10624e+08	1.21474e+08	3.11692e+08	6.43288e+07	1.29522e+08	2.67393e+08	2.08663e+08	4.23234e+08	4.07344e+08	4.07094e+08	4.07102e+08	4.06121e+08	3.42202e+08
M295T197	[M+H]+	Aspartame	0.0438116	1.11024	0.625224	295.129	196.576		C11045	Organic acids and derivatives	Carboxylic acids and derivatives	Amino acids, peptides, and analogues	1.29687e+06	2.08772e+06	970697	926383	941971	841373	885098	631112	861256	1.21493e+06	1.32305e+06	1.44806e+06	2.28506e+06	1.53486e+06	1.3498e+06	603922	1.63118e+06	1.39383e+06	1.12854e+06	3.29362e+06	2.369e+06	2.78023e+06	1.36468e+06	2.91979e+07	1.32754e+06	1.43034e+06	1.21904e+06	1.38043e+06	1.20599e+06	3.10309e+06	1.58719e+06	1.67961e+06	1.58576e+06	1.58907e+06	2.19149e+06
M619T212	[M+Na]+	Astaxanthin	0.0877318	0.561309	0.301258	619.382	211.867	HMDB0002204	C08580	Lipids and lipid-like molecules	Prenol lipids	Tetraterpenoids	481868	486865	810950	57121.2	83895.7	569100	716643	752194	2.01941e+06	207286	242200	497972	296671	465162	408325	383265	263037	383552	712160	636574	1.07128e+06	852130	325044	937082	1.58677e+07	1.49134e+06	4.60934e+06	1.72349e+06	1.43744e+06	682990	679884	763992	770767	838353	979512
M347T371	[M-H]-	Asterric acid	0.123936	1.63788	0.0469021	347.058	371.371			Benzenoids	Benzene and substituted derivatives	Diphenylethers	713658	1.33108e+06	459629	1.06857e+06	732401	814610	588594	270742	673714	391035	774102	427783	462540	516201	750793	1.498e+06	1.61272e+06	864560	565141	555890	613141	782417	783568	374089	260989	54943	302185	960696	575569	861904	751608	752929	629240	761746	598901
M229T63	[M-H]-	Asulam	0.814417	1.21421	0.0672259	229.039	63.121		C18350	Benzenoids	Benzene and substituted derivatives	Benzenesulfonamides	5.4069e+07	7.91833e+07	5.6431e+07	7.56409e+07	7.57544e+07	8.24915e+07	5.92631e+07	4.56233e+07	5.31751e+07	5.77428e+07	7.10073e+07	6.20332e+07	5.98969e+07	6.17866e+07	5.95645e+07	7.7676e+07	5.72182e+07	5.54215e+07	6.52011e+07	7.03872e+07	7.01048e+07	5.28982e+07	5.375e+07	4.04572e+07	3.77824e+07	7.09975e+07	5.33348e+07	4.88811e+07	4.00125e+07	5.86027e+07	5.39571e+07	4.6546e+07	5.17655e+07	5.44624e+07	4.49816e+07
M216T679	[M+H]+	Atrazine	0.0771223	1.07568	0.811599	216.124	679.133	HMDB0041830	C06551	Organoheterocyclic compounds	Triazines	1,3,5-triazines	283352	3.38059e+06	1.1188e+06	2.08316e+06	1.89547e+06	1.90924e+06	2.11628e+06	1.1633e+06	1.91987e+06	2.44895e+06	509270	1.76224e+06	1.88151e+06	3.54513e+06	1.82743e+06	636947	1.49749e+06	1.64866e+06	1.15817e+06	2.17744e+06	1.83466e+06	3.18881e+06	3.9743e+06	1.26567e+06	2.30844e+06	861316	1.40885e+06	1.79929e+06	810280	1.58357e+06	1.69818e+06	1.66433e+06	1.73055e+06	1.69326e+06	1.5601e+06
M685T247	[M+Na]+	Azadirachtin b	0.193392	1.31756	0.448023	685.224	246.554			Lipids and lipid-like molecules	Prenol lipids	Triterpenoids	298371	3.98228e+06	751515	2.47622e+06	3.95616e+06	3.65883e+06	1.93632e+06	1.48001e+06	1.3329e+06	1.26403e+06	3.70789e+06	1.75715e+06	1.39695e+07	4.31673e+06	1.03018e+07	1.27781e+07	9.69503e+06	8.54525e+06	1.0586e+07	4.79507e+06	1.07914e+06	5.11237e+06	3.3162e+06	497461	1.9609e+06	283467	1.75839e+06	8.51698e+06	2.35762e+06	7.78925e+06	9.05941e+06	9.28427e+06	9.27001e+06	9.2753e+06	8.11263e+06
M171T254	[M+H-H2O]+	Azelaic acid	0.0469634	1.0517	0.893647	171.113	253.586	HMDB0000784	C08261	Lipids and lipid-like molecules	Fatty Acyls	Fatty acids and conjugates	4.23883e+06	5.42591e+06	1.00357e+06	242202	4.42376e+06	5.68152e+06	736440	3.82053e+06	4.48647e+06	3.63759e+06	1.20457e+06	6.09719e+06	3.42906e+07	1.08031e+07	2.49976e+07	2.72585e+07	6.61859e+07	3.85634e+07	5.04425e+07	4.12951e+07	2.18194e+07	6.84676e+07	1.5088e+08	3.80905e+07	1.55428e+07	2.64251e+07	3.16229e+07	3.34514e+06	5.16683e+07	8.32507e+07	1.86157e+07	1.80577e+07	1.75746e+07	1.59829e+07	1.80351e+07
M587T476	[M+H]+	Baccatin iii	0.643804	0.183354	0.00642065	587.265	475.678		C11900	Lipids and lipid-like molecules	Prenol lipids	Diterpenoids	1.62331e+06	1.06444e+06	2.82059e+06	1.93761e+06	2.80166e+06	1.65355e+06	4.46814e+06	1.01595e+07	9.36847e+06	1.83594e+07	1.82125e+07	4.33997e+06	1.41972e+07	2.0055e+07	1.11304e+07	2.21896e+07	2.59324e+07	1.08186e+07	5.54083e+06	6.67545e+06	1.57497e+06	5.09463e+06	1.59322e+06	2.91226e+06	215880	775144	392851	5.91951e+06	213969	2.73493e+06	7.57834e+06	8.08414e+06	8.83284e+06	8.12439e+06	1.01138e+07
M260T274	[M+H+2i]+	Barbamate	0.117015	1.53078	0.116946	259.999	274.401		C19059	Benzenoids	Benzene and substituted derivatives	Phenylcarbamic acid esters	721993	959513	459319	920514	870532	731245	915054	250147	760285	223170	754800	142782	367319	476758	396090	207573	225356	289308	452917	581321	319744	541030	528899	399468	259480	652350	204433	610190	590394	416994	429635	397601	489775	198666	404469
M127T153	[M-H]-	Barbituric acid	0.14633	0.667969	0.215641	127.015	152.915	HMDB0041833	C00813	Organoheterocyclic compounds	Diazines	Pyrimidines and pyrimidine derivatives	885749	1.82851e+06	1.98525e+06	3.69309e+06	622370	2.30403e+06	2.45186e+06	4.99696e+06	3.60506e+06	1.47141e+06	1.5057e+06	2.91441e+06	2.15882e+06	4.60562e+06	1.42927e+06	3.73771e+06	3.98207e+06	3.85995e+06	3.63415e+06	5.42535e+06	8.05538e+06	2.88917e+06	5.01814e+06	9.51241e+06	841498	1.31897e+07	6.56229e+06	6.56229e+06	3.14976e+06	1.82526e+07	4.3818e+06	4.38615e+06	3.59228e+06	3.93362e+06	4.66212e+06
M478T231	[M+H]+	Batimastat	0.0938814	0.606326	0.261739	478.198	230.803			Organic acids and derivatives	Carboxylic acids and derivatives	Amino acids, peptides, and analogues	170037	1.82638e+06	491717	446394	62732.4	180089	587600	1.04239e+06	674147	1.14565e+06	647897	1.14265e+06	2.59209e+06	1.21743e+07	3.21409e+06	1.42584e+06	2.37277e+06	2.00334e+06	2.33663e+07	1.16218e+07	4.1697e+06	1.60154e+07	2.87463e+07	4.23118e+06	2.86651e+06	2.93193e+07	9.82848e+06	5.34548e+07	6.0684e+06	1.58359e+07	3.19918e+07	3.25331e+07	2.06325e+07	2.03281e+07	3.19422e+07
M230T216	[M+H]+	Benz[c]acridine	0.200633	0.54408	0.116749	230.094	215.547	HMDB0014979	C19338	Organoheterocyclic compounds	Quinolines and derivatives	Benzoquinolines	1.08199e+06	288378	4.71938e+06	1.37869e+06	1.20586e+06	563863	1.57696e+06	2.10262e+06	3.36223e+06	2.55521e+06	3.8019e+06	3.58052e+06	3.67874e+06	1.15004e+06	5.51464e+06	3.61224e+06	681858	2.75127e+06	799420	466003	1.58278e+06	3.3788e+06	1.54059e+06	842685	2.11659e+06	2.29706e+06	2.60329e+06	552677	1.80611e+06	1.27e+06	2.91596e+06	2.92072e+06	2.84349e+06	2.9947e+06	3.09155e+06
M604T436	[M+H]+	Benzeneacetamide, n-[[[4-(5,9-diethoxy-6,8-dihydro-6-oxo-7h-pyrrolo[3,4-g]quinolin-7-yl)-3-methylphenyl]methyl]sulfonyl]-2-methoxy-	0.0714643	1.07104	0.760254	604.233	436.11			Organoheterocyclic compounds	Quinolines and derivatives	Pyrroloquinolines	1.63678e+06	1.12821e+06	1.4858e+06	1.98177e+06	981256	1.50477e+06	24208	1.41916e+06	1.71452e+06	1.70883e+06	1.63678e+06	1.63678e+06	1.99087e+06	1.28366e+06	1.7049e+06	52680.9	18559	30936.4	552517	24728	789250	2.00769e+06	551734	844691	3.48497e+06	2.04549e+06	3.7067e+06	3.85794e+06	5.12217e+06	2.70118e+06	1.81459e+06	1.64168e+06	1.66404e+06	1.64189e+06	1.80186e+06
M181T31	[M+H-C19H19ClF3NO3]+	Benzeneacetic acid, 3-[3-[[[2-chloro-3-(trifluoromethyl)phenyl]methyl](2,2-diphenylethyl)amino]propoxy]-	0.149118	1.16937	0.603428	181.101	31.0128		C15631	Benzenoids	Benzene and substituted derivatives	Diphenylmethanes	9.08588e+06	4.55466e+06	7.15722e+06	4.00027e+06	1.02317e+07	1.41877e+07	3.66167e+06	3.31289e+06	9.05178e+06	1.22815e+07	3.92761e+06	9.85318e+06	3.79944e+06	8.38887e+06	1.32635e+07	8.27405e+06	1.00089e+07	5.49447e+06	1.92705e+07	4.88801e+06	8.81415e+06	6.19317e+06	9.32966e+06	2.14786e+06	9.93491e+06	4.35439e+06	7.82943e+06	5.7091e+06	1.26941e+07	8.57056e+06	1.16477e+07	1.14589e+07	1.1616e+07	1.20426e+07	1.20385e+07
M140T188	[M-H-C6H5S]-	Benzenethiol, 4,4'-thiobis-	0.114304	0.643939	0.134231	139.985	188.363			Organosulfur compounds	Thioethers	Aryl thioethers	379404	594237	729200	706482	365122	267207	512898	672731	588473	1.10819e+06	456694	1.38452e+06	1.42486e+07	3.26798e+06	6.24874e+06	8.77838e+06	6.02589e+06	9.00318e+06	9.26036e+06	6.10045e+06	3.1656e+06	8.02022e+06	1.4412e+07	1.59002e+07	2.03602e+07	5.39832e+07	1.64847e+07	2.36637e+07	3.93339e+07	5.2626e+06	8.74289e+06	8.7407e+06	8.74529e+06	7.79664e+06	8.55668e+06
M252T315	[M]+	Benzo(b)fluoranthene	0.13864	0.858301	0.758925	252.078	314.942	HMDB0002835	C06938				8.63419e+06	1.72334e+07	2.91662e+07	1.07705e+07	1.09643e+07	1.32308e+07	2.0408e+07	5.1962e+07	1.02254e+07	5.71999e+06	1.02079e+07	6.33418e+06	1.45903e+07	7.79799e+06	3.17742e+07	4.67271e+07	6.28e+06	3.15997e+07	4.38295e+07	7.5346e+06	3.67405e+07	6.16556e+07	2.05828e+07	1.80414e+07	6.39534e+07	6.92331e+07	6.25408e+07	9.49617e+07	1.08949e+08	1.82616e+07	3.8287e+07	3.32309e+07	3.4059e+07	3.32225e+07	3.84461e+07
M618T206	[M+Na]+	Benzoic acid, 3-[[(3-carboxycyclohexyl)amino]carbonyl]-4-[3-[4-[4-(cyclohexyloxy)butoxy]phenyl]propoxy]-	0.0843115	1.00143	0.997152	618.282	205.982			Organic acids and derivatives	Carboxylic acids and derivatives	Amino acids, peptides, and analogues	1.33421e+06	349785	1.48317e+06	473234	1.02657e+06	1.14298e+06	2.27037e+06	1.07729e+06	1.31995e+06	130173	871195	132656	1.75053e+06	320374	5.13405e+06	2.72019e+06	131818	2.81568e+06	750505	1.69211e+06	757667	875056	333563	635270	112253	153997	190424	1.08881e+06	1.16559e+06	990127	1.29961e+06	1.33551e+06	1.45537e+06	1.33972e+06	1.69888e+06
M350T38	[M-H]-	Benzoic acid, 4-[[(5,6,7,8-tetrahydro-5,5,8,8-tetramethyl-2-naphthalenyl)carbonyl]amino]-	0.387998	3.28229	0.054514	350.201	37.6733		C15619	Benzenoids	Benzene and substituted derivatives	Anilides	7.8483e+06	2.10612e+06	2.56488e+06	1.12107e+06	6.24087e+06	1.07486e+07	3.0863e+06	644679	2.82473e+06	2.00202e+06	554322	219815	1.10935e+07	437940	2.90228e+06	4.32076e+06	2.00879e+06	2.80634e+06	5.2134e+06	435260	2.06727e+06	2.32027e+06	512716	3.62416e+06	1.69104e+07	1.22757e+06	4.93104e+07	1.02198e+07	9.47893e+06	1.36565e+06	5.87282e+06	5.44958e+06	5.41644e+06	5.40334e+06	7.39824e+06
M154T251	[M+H-C7H6O2]+	Benzoylnorecgonine	0.174207	0.875317	0.302095	154.086	250.95			Benzenoids	Benzene and substituted derivatives	Benzoic acids and derivatives	7.09734e+06	9.11338e+06	9.65128e+06	1.27728e+07	9.35471e+06	1.22416e+07	1.13016e+07	1.34094e+07	1.3006e+07	9.87749e+06	7.51069e+06	1.37055e+07	8.17288e+06	1.03284e+07	6.24522e+06	8.71232e+06	7.91698e+06	9.41011e+06	9.22544e+06	5.57187e+06	6.29416e+06	3.98136e+06	4.13691e+06	1.8454e+06	4.97425e+06	3.84955e+06	5.12594e+06	6.74206e+06	5.37316e+06	5.93528e+06	9.32839e+06	9.8524e+06	9.09174e+06	9.33035e+06	8.42259e+06
M91T32	[M+H-H2O]+	Benzyl alcohol	0.577029	0.84871	0.178479	91.0545	32.3899	HMDB0003119	C00556	Benzenoids	Benzene and substituted derivatives	Benzyl alcohols	8.7617e+07	7.09626e+07	5.8884e+07	6.08968e+07	6.00085e+07	7.03363e+07	7.11325e+07	8.64695e+07	5.96394e+07	6.63897e+07	9.27738e+07	1.05155e+08	6.07871e+07	5.5715e+07	7.67492e+07	5.52697e+07	6.72854e+07	7.86813e+07	2.22509e+08	8.82788e+07	6.19298e+07	6.15488e+07	7.82119e+07	4.73309e+07	4.57965e+07	5.37857e+07	7.0216e+07	5.06501e+07	6.66343e+07	6.47607e+07	8.10746e+07	8.10546e+07	8.26044e+07	8.25329e+07	8.01712e+07
M201T150	[M-H]-	Bergaptol	1.41506	1.41264	0.0263984	201.007	149.649	HMDB0013679	C00758	Phenylpropanoids and polyketides	Coumarins and derivatives	Furanocoumarins	1.67207e+08	1.14039e+08	1.10146e+08	1.23779e+08	7.77904e+07	9.95124e+07	7.95607e+07	8.10213e+07	9.72811e+07	7.54609e+07	6.66632e+07	9.02119e+07	3.05534e+06	1.30744e+07	1.19493e+08	2.31547e+06	8.47541e+07	2.42759e+06	6.70511e+07	8.07391e+06	4.27838e+07	9.71919e+06	2.24286e+07	1.57489e+07	4.19171e+07	5.46298e+07	7.45283e+07	1.52023e+08	3.54595e+07	1.35798e+07	1.81085e+07	1.8748e+07	1.86429e+07	1.83803e+07	1.95533e+07
M439T194	[M+H-H2O]+	Betulinic acid	0.443426	0.860319	0.45582	439.364	194.334	HMDB0030094	C08619	Lipids and lipid-like molecules	Prenol lipids	Triterpenoids	1.63204e+07	3.35665e+07	2.33334e+07	1.82837e+07	2.97946e+07	3.21545e+07	2.35444e+07	3.26898e+07	2.56899e+07	3.29042e+07	4.77215e+07	1.5818e+07	4.31202e+07	5.79624e+07	4.62916e+07	5.44879e+07	6.23206e+07	3.94602e+07	6.04716e+07	2.21025e+07	2.56972e+07	4.66837e+07	6.07462e+07	4.87369e+07	5.08771e+07	9.70981e+07	1.52448e+08	3.80431e+07	1.02236e+08	4.23148e+07	4.97444e+07	4.93491e+07	4.80149e+07	4.97418e+07	5.0135e+07
M448T250	[M+NH4]+	Bicalutamide	0.173548	1.34686	0.418983	448.102	249.538	HMDB0015260	C08160	Benzenoids	Benzene and substituted derivatives	Trifluoromethylbenzenes	2.70229e+06	1.26907e+06	6.64802e+06	8.3941e+06	6.46018e+06	4.10054e+06	2.47176e+06	3.46189e+06	7.98353e+06	5.07889e+06	1.61512e+06	1.34673e+06	342317	874365	901866	967824	226467	184689	2.75822e+06	168026	355414	1.17068e+06	1.78172e+06	217739	2.5737e+06	979225	1.91575e+06	2.37951e+06	951935	114359	2.10353e+06	2.08042e+06	2.68325e+06	2.34545e+06	2.08036e+06
M389T477	[M+H-H2O]+	Bicyclomycin benzoate	0.0387744	0.960877	0.943828	389.133	477.401			Benzenoids	Benzene and substituted derivatives	Benzoic acids and derivatives	369094	1.50414e+06	477078	1.56299e+06	53454.6	208613	165394	1.73837e+06	1.20889e+06	174463	54784.1	1.00347e+06	1.15161e+06	787323	1.62304e+06	550095	344712	143444	2.32164e+07	1.03017e+06	822306	169000	369795	176473	4.69445e+07	2.54924e+06	255387	4.12685e+07	235009	1.50143e+06	4.39965e+06	4.65029e+06	4.02398e+06	4.3835e+06	4.75883e+06
M445T264	[M+Na]+	Bifenthrin	0.171634	0.551358	0.0819125	445.117	264.127		C10980	Benzenoids	Benzene and substituted derivatives	Biphenyls and derivatives	1.60805e+06	489605	470336	502177	756447	2.98465e+06	1.75738e+06	1.7924e+06	1.77958e+06	2.50239e+06	1.46108e+06	3.0608e+06	4.26607e+06	4.55726e+06	3.49213e+06	2.65383e+06	5.49791e+06	4.17425e+06	6.46603e+06	7.05146e+06	1.03022e+06	4.81855e+06	4.38459e+06	530857	2.09863e+06	1.78051e+06	3.2278e+06	4.60496e+06	3.05391e+06	6.43864e+06	4.57466e+06	4.18586e+06	3.94915e+06	3.92501e+06	3.93489e+06
M583T227	[M+H]+	Biliverdin	0.195778	0.564412	0.304189	583.256	227.155	HMDB0001008	C00500	Organoheterocyclic compounds	Tetrapyrroles and derivatives	Bilirubins	1.75112e+06	2.87037e+06	217598	425945	4.4315e+06	420493	1.28413e+06	5.15411e+06	676721	4.59434e+06	512649	5.70296e+06	594564	5.16693e+07	639377	1.21635e+06	274407	1.2004e+06	1.60077e+08	3.28257e+07	1.06882e+06	1.13613e+07	7.62549e+06	7.99823e+06	2.23105e+07	5.71502e+06	1.024e+08	1.6447e+09	3.3617e+06	4.37312e+07	8.34189e+07	8.45615e+07	8.45754e+07	8.17437e+07	8.45575e+07
M238T326	[M+H]+	Biopterin	0.0791379	1.14332	0.517791	238.08	326.027	HMDB0000468	C06313	Organoheterocyclic compounds	Pteridines and derivatives	Pterins and derivatives	2.33267e+06	993743	2.03333e+06	1.76028e+06	1.78784e+06	1.30256e+06	662083	1.40232e+06	2.07596e+06	1.97276e+06	1.94504e+06	872345	3.16854e+06	3.48293e+06	3.18587e+06	4.30408e+06	4.29663e+06	1.76085e+06	3.33589e+06	3.77233e+06	3.8079e+06	2.51941e+06	4.22612e+06	3.40241e+06	1.16465e+06	2.44119e+06	1.81037e+06	2.88871e+06	3.14709e+06	2.16232e+06	2.42102e+06	2.18505e+06	2.41871e+06	2.42169e+06	2.06535e+06
M321T479	[M+H-H2O]+	Bioresmethrin	0.228088	0.167958	0.183034	321.177	478.846		C16810	Lipids and lipid-like molecules	Prenol lipids	Monoterpenoids	620859	51927.1	41345.3	529219	625433	546556	43632.7	212101	7.30981e+06	6.21749e+06	465647	131916	189063	763909	95873.8	887453	99945.7	76944.8	7.50527e+06	218313	141773	53089.1	1.36082e+06	859439	3.6847e+07	4.18391e+06	668023	3.06986e+07	133897	106544	1.34211e+06	1.57207e+06	1.3343e+06	1.55142e+06	1.92864e+06
M245T270	[M+H]+	Biotin	0.228354	1.19835	0.271433	245.095	270.461	HMDB0000030	C00120				3.41895e+06	6.79796e+06	4.85604e+06	8.62526e+06	6.56767e+06	8.35375e+06	4.74582e+06	4.94097e+06	4.86472e+06	5.72308e+06	7.24593e+06	4.70687e+06	3.87557e+06	3.66844e+06	4.00239e+06	4.21402e+06	3.0744e+06	534333	762461	653940	1.44032e+06	1.1606e+06	1.05958e+06	1.09945e+06	7.89018e+06	1.3044e+06	1.19099e+06	6.96604e+06	1.33223e+06	444693	2.46463e+06	2.27019e+06	2.32017e+06	2.33201e+06	2.14284e+06
M349T200	[M-H]-	Bis(2-hydroxy-1-naphthyl)disulfide	0.332569	0.362641	0.0190698	349.035	200.166			Benzenoids	Naphthalenes	Naphthols and derivatives	1.10526e+06	1.23716e+06	1.62024e+06	2.11361e+06	1.46179e+06	1.42165e+06	3.35785e+06	7.64167e+06	2.64701e+06	2.6477e+06	2.13758e+06	6.27509e+06	3.13359e+07	1.35295e+07	7.11767e+06	6.39918e+06	7.81452e+06	9.23764e+06	1.93016e+07	1.31284e+07	1.7703e+07	2.25648e+07	1.53261e+07	3.43478e+07	1.44426e+08	8.76246e+07	5.85924e+07	1.63666e+08	5.63414e+07	2.45632e+07	2.78732e+07	2.78489e+07	2.78473e+07	2.7872e+07	3.30528e+07
M362T348	[M+H]+	Bisacodyl	0.270059	3.91464	0.113026	362.163	347.67			Benzenoids	Benzene and substituted derivatives	Diphenylmethanes	4.45423e+06	423787	5.6304e+06	145798	3.28564e+06	190304	431891	112608	165419	1.2736e+06	443573	1.18248e+06	8.83155e+06	2.02366e+06	5.51667e+06	5.73209e+06	6.69563e+06	8.7979e+06	6.93646e+06	8.93001e+06	1.03024e+07	7.41302e+06	8.31192e+06	8.56756e+06	6.7108e+06	5.2478e+06	7.65694e+06	1.83546e+07	6.35117e+06	3.88408e+06	5.21533e+06	5.0762e+06	5.21635e+06	5.21416e+06	4.62719e+06
M227T643	[M-H]-	Bisphenol a	0.148051	1.10947	0.282276	227.104	643.49	HMDB0032133	C13624	Benzenoids	Benzene and substituted derivatives	Diphenylmethanes	5.21282e+06	5.25645e+06	4.02227e+06	4.17575e+06	4.22037e+06	3.22728e+06	4.25723e+06	3.73087e+06	4.02865e+06	4.2272e+06	4.31735e+06	2.977e+06	4.40111e+06	4.47626e+06	4.41372e+06	3.93938e+06	4.20631e+06	4.55814e+06	5.42998e+06	4.22505e+06	7.61677e+06	4.20025e+06	4.01332e+06	3.79456e+06	3.69293e+06	4.3934e+06	4.08991e+06	4.71023e+06	4.03699e+06	4.51618e+06	4.18796e+06	4.20034e+06	2.52381e+06	4.21796e+06	3.99062e+06
M213T129	[M-H]-	Bisphenol e	1.71559	1.71147	0.197635	213.113	128.925			Benzenoids	Benzene and substituted derivatives	Diphenylmethanes	8.69177e+07	1.8286e+08	1.87464e+08	1.17554e+08	2.03416e+08	2.94173e+08	3.20616e+08	2.44134e+07	1.00906e+08	3.04072e+07	6.09175e+07	8.93263e+07	5.86304e+07	5.2037e+07	1.66937e+08	1.24902e+08	4.71917e+07	1.17348e+08	2.92492e+07	2.62877e+07	5.8565e+07	8.02955e+07	3.31505e+07	1.84258e+07	3.78387e+07	2.44661e+07	1.0313e+07	2.27154e+07	1.24485e+08	2.14177e+07	1.12718e+08	9.75756e+07	1.00155e+08	9.67687e+07	9.47742e+07
M552T412	[M+Na]+	Blood group a trisaccharide	0.225991	5.60478	0.053205	552.19	411.675			Organic oxygen compounds	Organooxygen compounds	Carbohydrates and carbohydrate conjugates	1.74629e+06	1.74701e+06	4.23955e+06	87460.4	58915.1	2.50772e+06	58498	337079	602303	463455	344171	47722.1	185942	411184	375997	217335	904155	642670	9.39114e+06	777020	4.73458e+06	6.20847e+06	3.27296e+06	3.20849e+06	8.45782e+06	1.00322e+07	7.16145e+06	1.81874e+07	1.06537e+07	3.98767e+06	2.65995e+06	2.59293e+06	2.60405e+06	2.66138e+06	2.82297e+06
M487T372	[M-H]-	Blood group b trisaccharide	0.369269	1.60458	0.0375143	487.178	372.454			Organic oxygen compounds	Organooxygen compounds	Carbohydrates and carbohydrate conjugates	6.14723e+06	8.13231e+06	7.73761e+06	9.0041e+06	7.70096e+06	9.19245e+06	7.58255e+06	828399	1.89955e+06	5.87137e+06	6.96203e+06	6.71723e+06	9.02162e+06	1.38841e+06	3.19721e+07	6.65301e+06	1.97979e+06	5.97045e+06	3.44274e+07	2.56295e+06	3.52299e+06	3.08513e+06	3.34845e+06	2.91501e+06	1.6379e+08	2.98545e+06	2.6271e+07	2.75609e+07	4.99654e+06	4.21504e+06	2.47988e+07	2.48273e+07	2.33136e+07	3.41271e+07	2.6252e+07
M444T122	[M-H-CO2]-	Borrelidin	0.36901	0.851837	0.377417	444.312	121.585		C15687				1.39264e+07	2.53441e+07	1.7105e+07	1.31469e+07	2.63913e+07	2.447e+07	1.91067e+07	2.85727e+07	2.10956e+07	2.4561e+07	3.38484e+07	1.41379e+07	3.70029e+07	5.36794e+07	3.97788e+07	6.52209e+07	5.70392e+07	3.052e+07	4.09726e+07	2.15675e+07	2.08433e+07	2.35753e+07	3.26255e+07	2.48059e+07	7.10091e+06	2.65739e+07	3.21467e+07	5.34031e+06	2.42884e+07	2.51467e+07	2.96085e+07	2.85433e+07	2.857e+07	2.97186e+07	2.95668e+07
M194T289	[M+H-C9H10]+	Bromobutide	0.484023	0.596512	0.226537	193.998	288.827		C14568	Benzenoids	Benzene and substituted derivatives	Phenylpropanes	793509	1.38473e+07	1.40226e+07	1.60351e+07	1.37393e+07	1.44327e+07	1.27301e+07	4.98015e+07	1.21841e+07	1.57782e+07	1.77301e+07	1.3937e+07	1.38496e+07	1.05039e+07	1.45934e+07	9.58993e+06	7.6897e+06	1.44446e+07	9.0523e+06	3.92297e+06	4.84688e+06	7.48585e+06	5.03093e+06	2.65201e+06	3.55703e+07	3.44129e+07	8.01276e+06	2.88222e+06	9.70581e+06	6.16798e+06	7.10964e+06	1.25603e+07	1.73009e+07	1.45636e+07	2.50675e+07
M468T430	[M-H]-	Bucladesine	0.280911	0.615588	0.0383241	468.128	430.079			Nucleosides, nucleotides, and analogues	Purine nucleotides	Cyclic purine nucleotides	2.72655e+06	2.5919e+06	6.10075e+06	3.92434e+06	2.57655e+06	2.36163e+06	3.26234e+06	4.03981e+06	5.42158e+06	6.96404e+06	7.41765e+06	5.84146e+06	2.54346e+06	3.80274e+06	7.6676e+06	9.3714e+06	3.8351e+06	5.71779e+06	475812	44589.1	327376	1.48297e+06	294840	1.19453e+06	926776	235572	253467	1.29222e+06	230294	356983	3.406e+06	3.43289e+06	3.29361e+06	2.77751e+06	3.2958e+06
M445T193	[M+H]+	Bufotalin	0.374346	0.368474	0.0645864	445.269	193.253		C16923	Lipids and lipid-like molecules	Steroids and steroid derivatives	Steroid lactones	1.28463e+06	1.46488e+06	2.19182e+06	2.59185e+06	2.48131e+06	439477	1.72272e+06	5.34847e+06	1.34849e+06	9.14906e+06	2.45965e+06	8.34258e+06	5.02158e+06	7.61465e+06	5.09987e+06	3.80403e+06	6.53299e+06	6.18403e+06	6.60257e+06	7.31842e+06	4.37714e+06	3.89627e+06	6.92518e+06	2.68636e+07	1.17519e+07	4.46005e+06	1.52694e+07	4.9389e+06	6.7769e+06	7.07604e+06	6.37788e+06	6.85108e+06	6.76202e+06	6.74201e+06	6.85922e+06
M666T470	[M+Na]+	Buprenorphine glucuronide	0.0372654	1.02274	0.967346	666.346	469.98			Organic oxygen compounds	Organooxygen compounds	Carbohydrates and carbohydrate conjugates	430700	372497	1.74302e+06	430700	362648	478417	65279.3	1.57801e+06	1.19359e+06	374615	430700	90896.9	65304.5	2.35412e+06	498661	96602.8	498661	481064	8.35942e+06	498661	2.1899e+06	701209	2.34468e+06	1.0668e+06	100956	498661	498661	1.79647e+06	430700	1.28074e+06	116285	339753	393080	329770	199854
M184T235	[M+H-C4H8]+	Bupropion	0.124969	0.793255	0.231422	184.028	234.542	HMDB0001510	C06860	Organic oxygen compounds	Organooxygen compounds	Carbonyl compounds	1.95743e+06	1.90804e+06	1.6672e+06	1.63365e+06	1.89138e+06	2.09473e+06	2.15827e+06	2.56173e+06	926454	3.22701e+06	1.82289e+06	3.3627e+06	8.63377e+06	6.58046e+06	6.08152e+06	3.89225e+06	6.25158e+06	4.95902e+06	2.24611e+06	1.07938e+07	763099	565332	2.06743e+06	341617	2.31663e+06	3.15887e+06	4.09166e+06	3.3594e+06	1.49952e+06	1.31263e+06	3.09159e+06	3.01951e+06	3.01752e+06	2.96365e+06	3.09364e+06
M87T671	[M-H]-	Butanoic acid	0.320735	0.815602	0.135911	87.0451	671.476	HMDB0000039	C00246	Lipids and lipid-like molecules	Fatty Acyls	Fatty acids and conjugates	2.37113e+07	2.05308e+07	1.61525e+07	1.38698e+07	2.3431e+07	1.8949e+07	3.09167e+07	2.24155e+07	1.54603e+07	2.22604e+07	2.3871e+07	2.80925e+07	2.05897e+07	2.02029e+07	1.99996e+07	1.78696e+07	3.35838e+07	2.22446e+07	3.96708e+07	3.14961e+07	2.00114e+07	2.23876e+07	2.76519e+07	6.37174e+07	2.09814e+07	1.59102e+07	2.1018e+07	2.40144e+07	1.64423e+07	1.8757e+07	3.41859e+07	2.97922e+07	3.2994e+07	2.96702e+07	3.88796e+07
M181T263	[M+H]+	Caffeate	1.62741	1.2005	0.0975252	181.028	262.825	HMDB0125102	C01481	Phenylpropanoids and polyketides	Cinnamic acids and derivatives	Hydroxycinnamic acids and derivatives	3.71934e+08	3.48396e+08	2.42038e+08	2.65061e+08	2.38346e+08	2.36609e+08	2.48623e+08	2.32925e+08	2.42398e+08	2.08719e+08	2.62612e+08	2.22782e+08	2.93652e+08	2.44594e+08	2.39251e+08	2.6562e+08	2.8459e+08	2.3818e+08	2.45525e+08	1.80763e+08	2.85213e+08	1.95578e+08	1.91098e+08	1.30993e+08	1.52474e+08	3.59717e+08	2.62699e+08	3.38157e+08	3.06573e+08	2.57389e+08	2.69584e+08	2.56984e+08	2.63811e+08	2.54007e+08	2.38321e+08
M195T217	[M+H]+	Caffeine	0.439117	0.759711	0.022748	195.087	216.744	HMDB0001847	C07481	Organoheterocyclic compounds	Imidazopyrimidines	Purines and purine derivatives	9.79306e+06	1.90277e+07	1.84414e+07	1.93302e+07	1.39123e+07	1.71637e+07	2.30671e+07	1.7572e+07	2.51981e+07	1.93739e+07	2.02783e+07	2.30704e+07	4.74334e+07	3.54317e+07	4.94999e+07	4.37236e+07	3.7986e+07	4.30857e+07	5.12216e+07	6.36928e+07	6.23242e+07	6.13755e+07	6.3531e+07	2.23012e+07	4.92172e+07	7.08188e+07	6.82825e+07	5.6014e+07	8.58641e+07	4.94127e+07	4.20483e+07	4.17025e+07	4.13384e+07	4.16959e+07	4.1984e+07
M349T452_2	[M+H]+	Camptothecin	0.0934626	0.853918	0.291077	349.137	451.962		C01897				3.14448e+06	3.06182e+06	2.79966e+06	2.90055e+06	2.79296e+06	2.78783e+06	2.49549e+06	3.96092e+06	3.09995e+06	2.70137e+06	5.36844e+06	2.85273e+06	2.81861e+06	3.51522e+06	2.94182e+06	2.8282e+06	3.11202e+06	2.99188e+06	4.51238e+06	3.02515e+06	3.0962e+06	2.71843e+06	2.76588e+06	2.11245e+06	3.34302e+06	2.75974e+06	2.25555e+06	4.33581e+06	2.4797e+06	2.79766e+06	2.85083e+06	2.77531e+06	2.86423e+06	2.85806e+06	2.26965e+06
M611T242	[M+H]+	Candesartan cilexetil	0.177037	0.518162	0.0359553	611.251	242.413		C07709	Benzenoids	Benzene and substituted derivatives	Biphenyls and derivatives	1.20085e+06	772243	2.06766e+06	855707	631075	507121	1.64817e+06	2.17516e+06	2.63846e+06	1.82459e+06	2.69627e+06	663619	455444	3.00528e+06	1.51865e+06	2.4763e+06	198974	816922	1.20777e+06	147128	1.2471e+06	430092	280223	119283	1.00225e+06	352329	95149.7	973185	347477	688293	495627	486735	448128	486413	459273
M309T25	[M-H]-	Cannabinol	1.07765	0.970154	0.631057	309.174	24.7102		C07580	Organoheterocyclic compounds	Benzopyrans	1-benzopyrans	7.83751e+08	1.03021e+09	1.10648e+09	1.15098e+09	1.12465e+09	1.0771e+09	1.19356e+09	1.11263e+09	9.34109e+08	1.09062e+09	1.06935e+09	1.06589e+09	1.0691e+09	9.88148e+08	9.9154e+08	1.00248e+09	1.16438e+09	1.20495e+09	1.02428e+09	9.43321e+08	1.03883e+09	1.05156e+09	1.01659e+09	6.97773e+08	7.21287e+08	9.67258e+08	1.05363e+09	1.12565e+09	1.03506e+09	9.94106e+08	1.0687e+09	1.07721e+09	1.06869e+09	1.06866e+09	1.08036e+09
M171T53	[M-H]-	Capric acid	0.586271	1.3891	0.000839208	171.139	52.6312	HMDB0000511	C01571	Lipids and lipid-like molecules	Fatty Acyls	Fatty acids and conjugates	2.11101e+07	2.13678e+07	2.6613e+07	2.45993e+07	2.72928e+07	2.2277e+07	1.88844e+07	1.58193e+07	1.77506e+07	1.60183e+07	2.03325e+07	1.43262e+07	2.44465e+07	2.3123e+07	2.21772e+07	1.34287e+07	2.48878e+07	2.76616e+07	3.14075e+07	3.95484e+07	2.39107e+07	2.47019e+07	2.48727e+07	1.35018e+07	2.287e+07	3.12193e+07	1.86048e+07	2.19211e+07	1.82894e+07	3.13409e+07	2.18261e+07	2.67518e+07	2.18153e+07	2.17956e+07	2.17952e+07
M168T30	[M+H]+	Carbazole	0.105583	1.09347	0.756687	168.081	30.3094		C08060	Organoheterocyclic compounds	Indoles and derivatives	Carbazoles	2.7348e+06	5.7859e+06	1.81872e+06	5.34476e+06	3.75301e+06	2.80118e+06	2.94428e+06	3.73369e+06	3.87126e+06	3.84015e+06	123060	5.82505e+06	3.73212e+06	5.76622e+06	5.51042e+06	2.96823e+06	3.84304e+06	5.21157e+06	4.16102e+06	1.97377e+06	2.28784e+06	6.39587e+06	6.29271e+06	1.85523e+06	3.42213e+06	6.4728e+06	7.35316e+06	5.73969e+06	5.18536e+06	5.06779e+06	4.42842e+06	5.12964e+06	4.05718e+06	4.45381e+06	4.21121e+06
M118T377	[M+H-C7H5ON]+	Carbetamide	0.663994	1.3389	0.264319	118.086	377.143		C11075	Benzenoids	Benzene and substituted derivatives	Phenylcarbamic acid esters	4.06499e+07	3.4848e+07	4.31764e+07	8.12962e+07	7.95918e+07	5.73408e+07	1.36513e+07	3.18982e+07	5.06144e+07	7.78743e+07	3.85895e+07	3.89988e+07	5.89765e+07	2.66853e+07	1.28827e+08	3.90837e+07	5.73107e+07	1.12586e+08	5.95134e+07	1.2498e+08	2.62008e+07	4.30547e+07	6.42611e+07	5.08129e+07	2.86102e+07	2.32981e+07	5.42171e+07	4.5484e+07	7.21931e+07	5.45597e+07	4.73024e+07	8.85221e+07	4.97641e+07	5.10096e+07	4.82751e+07
M261T397	[M+H]+	Cardiogenol c	0.242976	0.481873	0.00687341	261.119	396.966			Benzenoids	Benzene and substituted derivatives	Aniline and substituted anilines	724640	1.41924e+06	1.41306e+06	1.013e+06	1.35463e+06	701879	1.02382e+06	2.27446e+06	2.26175e+06	3.12097e+06	1.94691e+06	3.12355e+06	3.70293e+06	3.29195e+06	5.46739e+06	3.80244e+06	2.92913e+06	2.88594e+06	6.28069e+06	2.38699e+06	1.96609e+06	1.86152e+06	2.45703e+06	1.85634e+06	8.80883e+06	1.69715e+06	3.85074e+06	7.97049e+06	3.23135e+06	1.89578e+06	3.57192e+06	3.5978e+06	3.5759e+06	3.57202e+06	3.69745e+06
M272T300	[M-H]-	Carprofen	0.286153	1.11239	0.349988	272.045	300.297	HMDB0014959	C18364	Organoheterocyclic compounds	Indoles and derivatives	Carbazoles	2.82567e+07	3.21972e+07	2.97507e+07	2.90445e+07	2.85495e+07	3.3246e+07	2.6878e+07	4.05884e+07	2.92738e+07	2.04752e+07	2.33272e+07	2.22106e+07	3.04196e+07	1.92471e+07	2.71863e+07	2.66934e+07	2.62395e+07	2.73379e+07	3.19123e+07	1.75693e+07	8.4673e+06	2.45437e+07	2.56679e+07	6.6328e+06	1.52578e+07	2.29549e+07	2.09623e+07	3.40959e+07	2.65802e+07	3.7706e+07	2.73966e+07	2.73478e+07	2.73074e+07	2.75996e+07	2.98725e+07
M238T292_1	[M+H]+	Cartap	0.155942	1.22587	0.413501	238.048	291.608		C11080	Organosulfur compounds	Thiocarbonyl compounds	Thiocarbamic acid derivatives	5.2526e+06	7.44272e+06	5.15079e+06	5.88714e+06	4.36656e+06	4.81208e+06	5.49686e+06	2.17379e+06	4.55819e+06	461422	6.75054e+06	7.40698e+06	7.62285e+06	2.85258e+06	1.15467e+06	5.14298e+06	4.07451e+06	7.76297e+06	5.83873e+06	2.93972e+06	1.94677e+06	2.08623e+06	4.21314e+06	814174	2.58931e+06	2.87093e+06	3.37751e+06	4.29871e+06	2.00995e+06	3.53578e+06	6.08533e+06	4.19301e+06	5.14354e+06	5.14979e+06	2.70722e+06
M407T250	[M+H]+	Carvedilol	0.11188	0.966023	0.880905	407.19	250.32	HMDB0015267	C06875	Organoheterocyclic compounds	Indoles and derivatives	Carbazoles	1.08717e+07	1.02509e+07	7.27051e+06	6.46556e+06	7.55765e+06	1.42744e+07	8.72225e+06	1.59819e+07	7.92863e+06	3.99565e+06	1.39853e+07	8.07085e+06	1.17627e+07	8.08319e+06	4.53135e+06	4.91796e+06	7.51463e+06	6.2265e+06	5.30206e+06	5.16237e+06	4.54241e+06	3.44076e+06	5.97171e+06	5.7106e+06	4.72648e+06	4.05644e+06	3.67631e+06	4.86633e+06	3.37086e+06	7.32304e+06	6.70086e+06	5.87398e+06	6.739e+06	1.01504e+07	7.19846e+06
M190T227	[M+H]+	Castanospermine	0.163093	0.595665	0.0550199	190.123	227.2		C02256				928989	904104	1.135e+06	1.09923e+06	957705	1.04125e+06	1.0596e+06	1.32474e+06	808464	2.85467e+06	2.08973e+06	2.04686e+06	3.20657e+06	4.04713e+06	5.77977e+06	8.93388e+06	2.57968e+06	6.96922e+06	7.25452e+06	2.94719e+06	2.85329e+06	5.2945e+06	5.30368e+06	4.26327e+06	1.6848e+07	4.39933e+06	5.07361e+06	3.82781e+06	4.63236e+06	5.66389e+06	3.57189e+06	3.66394e+06	3.64888e+06	3.69135e+06	3.67842e+06
M465T268	[M+H-H2O]+	Catalposide	0.213965	2.1365	0.0586538	465.137	267.88		C09775	Organic oxygen compounds	Organooxygen compounds	Carbohydrates and carbohydrate conjugates	3.17087e+06	1.28787e+06	1.35294e+06	1.21168e+06	1.44689e+06	658569	1.30617e+06	408233	991047	481613	671689	414046	722751	1.99568e+06	1.72047e+06	1.22592e+06	1.8435e+06	1.49736e+06	1.24201e+06	340172	383966	665961	168441	994128	910031	51287.4	332953	1.22278e+06	235947	812586	1.6813e+06	1.58917e+06	1.47247e+06	1.59392e+06	1.09495e+06
M651T20	[M+H+2i]+	Caylin-1	0.0252688	1.14827	0.677699	651.071	20.3486						176420	117205	192502	15189.7	118959	184728	193393	8643.94	127088	146609	48906.2	176420	72244.9	22290.5	113560	20553.3	251084	211452	97838.7	512814	137920	175431	303656	75848.6	193580	663614	379887	528000	538201	530331	195661	196042	162046	185373	195015
M689T484	[M+Na]+	Cellotetraose	0.103472	1.57676	0.503249	689.211	484.346		C02013	Organic oxygen compounds	Organooxygen compounds	Carbohydrates and carbohydrate conjugates	264916	179881	2.30285e+06	3.94722e+06	1.05688e+06	568769	2.72153e+06	152358	937232	95674.4	1.18799e+06	182189	2.89171e+06	3.34146e+06	9.43747e+06	2.46732e+06	812584	821607	7.92881e+07	1.50689e+06	2.14223e+06	772913	1.54396e+06	1.63825e+06	1.44519e+08	585568	1.80291e+07	3.16029e+07	521750	413511	7.9644e+06	7.80364e+06	1.21086e+07	8.08831e+06	9.51708e+06
M566T614	[M+Na]+	Cer 16:1-d7 (d18:1-d7/16:1)	0.092071	1.02487	0.761283	565.519	613.644						2.96675e+06	2.64437e+06	3.02953e+06	2.78417e+06	2.4541e+06	2.44445e+06	3.02995e+06	2.01412e+06	2.55302e+06	2.46189e+06	2.56427e+06	3.30397e+06	2.71636e+06	2.5028e+06	2.77519e+06	3.88452e+06	2.43153e+06	3.31224e+06	2.77305e+06	2.77337e+06	2.5021e+06	2.68335e+06	2.7607e+06	2.94306e+06	2.59742e+06	2.0205e+06	2.06805e+06	2.80907e+06	2.4951e+06	2.77454e+06	2.5874e+06	2.63647e+06	2.72171e+06	2.54799e+06	2.39582e+06
M224T325	[M+H]+	Cerulenin	0.555978	0.628275	0.169814	224.113	324.765		C12058	Organoheterocyclic compounds	Epoxides	Oxirane carboxylic acids and derivatives	1.88698e+07	3.47795e+07	8.41825e+06	2.15654e+07	2.27286e+06	3.01385e+07	3.39388e+07	9.36326e+06	4.21279e+07	2.20024e+07	2.80024e+07	4.92684e+07	1.2979e+08	7.86255e+07	1.19122e+08	1.09876e+08	1.15885e+08	9.72807e+07	2.0976e+08	3.88136e+08	1.25589e+08	1.14323e+08	1.35596e+08	1.22207e+08	4.08709e+08	1.05135e+08	3.47358e+08	7.06385e+08	2.44237e+08	1.60272e+08	1.35142e+08	1.35781e+08	1.32541e+08	1.36789e+08	7.69738e+07
M139T32	[M-H-CO2]-	Chelidonic acid	0.195879	1.09087	0.666818	139.007	32.487		C08476	Organoheterocyclic compounds	Pyrans	Pyranones and derivatives	1.59871e+07	1.69445e+07	1.10231e+07	1.78105e+07	2.80461e+07	1.93879e+07	2.73557e+07	1.55771e+07	1.36295e+07	9.58972e+06	1.38903e+07	2.00609e+07	2.62223e+07	1.47241e+07	1.21915e+07	1.526e+07	1.31223e+07	1.06775e+07	2.849e+07	2.77542e+07	5.98177e+07	2.25195e+07	2.59802e+07	2.91135e+07	4.31948e+06	1.76791e+07	1.3078e+07	5.26969e+07	4.65226e+07	3.38988e+07	2.40288e+07	2.44384e+07	2.44383e+07	2.30532e+07	2.52055e+07
M438T441	[M+H]+	Chemotatic peptide	0.0709416	0.70962	0.195994	438.22	441.385		C11596	Organic acids and derivatives	Carboxylic acids and derivatives	Amino acids, peptides, and analogues	450286	574906	580603	614566	286546	649442	443835	1.36242e+06	960453	549234	488796	643202	1.46968e+06	1.02468e+06	2.3406e+06	1.6111e+06	481427	993425	2.61253e+06	1.58585e+06	1.83376e+06	2.51103e+06	962809	1.84668e+06	1.39551e+07	2.18827e+06	9.90413e+06	2.67953e+06	2.93438e+06	1.6143e+06	2.18082e+06	2.32913e+06	2.40605e+06	2.26393e+06	2.72979e+06
M391T122	[M-H]-	Chenodeoxycholate	0.280426	0.672529	0.148142	391.284	122.254	HMDB0000518	C02528	Lipids and lipid-like molecules	Steroids and steroid derivatives	Bile acids, alcohols and derivatives	863402	4.3118e+06	3.85857e+06	4.43367e+06	3.84333e+06	3.95083e+06	4.15144e+06	6.31447e+06	1.06574e+06	6.06995e+06	6.39104e+06	7.62174e+06	2.76211e+07	1.14456e+07	2.3718e+06	1.0021e+06	1.69622e+07	3.1446e+06	4.22197e+06	6.61459e+06	5.04108e+06	1.11978e+07	1.12718e+07	4.10455e+06	2.0339e+06	4.28649e+06	4.62409e+06	2.43941e+06	5.45531e+06	3.42717e+06	9.74443e+06	9.43886e+06	9.06223e+06	9.44128e+06	7.94005e+06
M341T448	[M+H]+	Chitobiose	0.0962169	0.500241	0.00387227	341.143	448.037	HMDB0003556	C01674	Organic oxygen compounds	Organooxygen compounds	Carbohydrates and carbohydrate conjugates	264884	101619	219763	295935	150204	137604	209876	456353	485728	372522	357402	457009	711642	290402	947181	330665	620834	223455	2.92659e+06	579082	1.02954e+06	346123	381171	690577	1.06079e+07	2.61187e+06	4.72235e+06	1.00316e+07	1.57864e+06	618033	543793	1.28756e+06	1.228e+06	1.28903e+06	1.28433e+06
M304T7	[M+H]+	Chlorambucil	0.055834	1.05	0.786264	304.085	6.61165	HMDB0014436	C06900	Organic nitrogen compounds	Organonitrogen compounds	Nitrogen mustard compounds	3.94067e+06	2.7967e+06	4.08905e+06	3.73603e+06	5.82304e+06	3.4492e+06	4.30507e+06	3.45275e+06	2.01226e+06	3.49127e+06	6.00975e+06	3.42851e+06	3.551e+06	2.9816e+06	3.9296e+06	7.03782e+06	3.73421e+06	3.67284e+06	7.53882e+06	3.3815e+06	3.93835e+06	2.68532e+06	3.84807e+06	1.7144e+06	1.34707e+06	3.22224e+06	2.70177e+06	4.95345e+06	3.27144e+06	4.03982e+06	3.86983e+06	2.76349e+06	2.79265e+06	3.81954e+06	2.83836e+06
M545T382	[M+H-H2O+2i]+	Chloramphenicol palmitate	0.112716	1.04665	0.738802	545.225	382.375		C11726	Benzenoids	Benzene and substituted derivatives	Nitrobenzenes	5.93163e+06	5.55967e+06	3.9722e+06	5.76442e+06	4.75056e+06	4.84894e+06	4.50539e+06	6.8236e+06	6.16482e+06	2.90617e+06	5.19071e+06	3.86269e+06	8.1169e+06	7.00797e+06	7.5283e+06	8.08964e+06	9.29501e+06	7.69613e+06	9.98947e+06	5.1848e+06	4.54926e+06	5.59233e+06	4.80039e+06	8.1954e+06	8.87197e+06	6.84902e+06	7.29675e+06	8.90462e+06	5.95284e+06	8.60989e+06	8.92648e+06	8.32079e+06	8.18734e+06	7.97551e+06	7.99581e+06
M405T396	[M+H-H2O]+	Chloramphenicol succinate	0.186729	1.09289	0.42235	405.022	396.474		C11727	Benzenoids	Benzene and substituted derivatives	Nitrobenzenes	8.26822e+06	9.145e+06	1.32351e+07	1.32352e+07	1.43913e+07	1.19944e+07	1.22853e+07	1.01663e+07	1.12194e+07	9.81895e+06	1.24163e+07	8.39039e+06	7.12457e+06	8.12887e+06	8.57483e+06	7.20131e+06	8.59622e+06	8.55841e+06	4.55448e+06	2.71002e+06	2.94126e+06	4.51166e+06	2.98388e+06	2.10002e+06	4.21328e+06	1.1972e+06	5.55388e+06	2.11029e+06	3.02691e+06	1.48604e+06	8.35984e+06	8.51283e+06	8.47223e+06	9.10614e+06	8.37081e+06
M488T252	[M+H-NH3]+	Chlorhexidine	0.0820637	1.02798	0.891485	488.206	252.263	HMDB0015016	C06902	Benzenoids	Benzene and substituted derivatives	Halobenzenes	2.48586e+06	2.3233e+06	2.90649e+06	2.39924e+06	1.46249e+06	3.44673e+06	1.3365e+06	2.19224e+06	3.5609e+06	3.11307e+06	1.24766e+06	3.16483e+06	2.11372e+06	1.5707e+06	504236	2.34046e+06	1.3047e+06	1.22766e+06	1.55179e+06	1.17128e+06	297668	846100	711072	224430	391294	553409	389709	1.00597e+06	883762	1.06359e+06	1.39225e+06	1.26584e+06	1.23986e+06	1.27023e+06	1.8692e+06
M427T359_2	[M+Na]+	Chlormadinone acetate	0.106999	2.83861	0.302566	427.143	358.71		C12729	Lipids and lipid-like molecules	Steroids and steroid derivatives	Pregnane steroids	40564.3	189853	1.94831e+06	705263	43913.8	147142	161048	119251	183491	266795	239460	113248	416778	334384	838150	532304	423668	228376	5.39477e+06	363273	40011.2	156833	114901	131719	1.32632e+07	1.14742e+06	1.85649e+06	7.94255e+06	630078	1.16299e+06	1.30363e+06	1.30318e+06	1.35229e+06	1.33897e+06	1.47045e+06
M320T301	[M+H]+	Chloroquine	0.878151	0.897383	0.564995	320.172	300.82	HMDB0014746	C07625	Organoheterocyclic compounds	Quinolines and derivatives	Aminoquinolines and derivatives	6.58072e+07	1.27316e+08	6.38557e+07	1.02958e+08	1.42335e+08	1.41267e+08	1.73977e+08	9.61565e+07	1.47561e+08	9.06984e+07	1.23675e+08	8.50608e+07	2.11485e+08	1.73205e+08	1.53618e+08	1.9801e+08	1.62463e+08	1.62595e+08	1.72632e+08	1.79696e+08	1.79596e+08	1.42177e+08	1.70632e+08	1.6622e+08	3.66337e+08	2.35234e+08	5.1901e+08	2.62016e+08	2.30253e+08	1.51675e+08	1.76379e+08	1.82786e+08	1.76373e+08	1.73438e+08	1.7795e+08
M296T288	[M+H]+	Chlorothiazide	0.31411	0.53613	0.245176	295.949	288.013	HMDB0015018	C07461	Organoheterocyclic compounds	Thiadiazines	Benzothiadiazines	1.40353e+06	4.16326e+06	6.4066e+06	5.30881e+06	5.66189e+06	5.51237e+06	6.15445e+06	2.50213e+07	4.7206e+06	6.15678e+06	5.4855e+06	5.53885e+06	8.63393e+06	8.61924e+06	8.46117e+06	9.13898e+06	7.23348e+06	8.24801e+06	9.17067e+06	2.22549e+06	3.19458e+06	5.95534e+06	4.8782e+06	2.00273e+06	1.43116e+07	5.51663e+06	1.94026e+06	1.33551e+06	2.42533e+06	3.46461e+06	6.50041e+06	8.31874e+06	8.13185e+06	9.06153e+06	1.17826e+07
M316T246	[M+H]+	Chlorprothixene	0.223708	1.25981	0.111425	316.082	246.35	HMDB0039085	C07953	Organoheterocyclic compounds	Benzothiopyrans	1-benzothiopyrans	6.18311e+06	7.26e+06	4.58637e+06	4.16204e+06	4.58391e+06	5.70482e+06	3.94632e+06	4.39221e+06	5.63786e+06	2.56826e+06	4.86018e+06	4.37698e+06	5.0936e+06	4.20123e+06	5.67167e+06	6.55258e+06	5.44186e+06	6.46871e+06	7.19765e+06	6.34127e+06	5.03665e+06	1.80443e+06	6.57154e+06	1.86027e+07	5.13597e+06	4.97484e+06	4.6343e+06	1.03e+07	1.22717e+07	7.82413e+06	5.8538e+06	5.8747e+06	3.60751e+06	9.90042e+06	5.31794e+06
M170T290	[M+H]+	Chlorzoxazone	0.0864718	0.510072	0.48282	169.986	289.559	HMDB0014500	C07931	Organoheterocyclic compounds	Benzoxazoles	Benzoxazolones	1.08443e+06	537476	145548	95327.6	125030	68660.1	67992	2.75942e+06	167462	293596	441429	301827	1.02391e+06	460430	620511	821924	1.10504e+06	1.4933e+06	1.27419e+06	806540	521289	696198	777611	3.24859e+06	1.47612e+07	1.82363e+06	484625	1.36602e+06	137745	666466	924915	1.42508e+06	852089	703365	1.4581e+06
M383T195	(M-H)-	Cholestenone	0.28422	0.409631	0.00292456	383.328	194.736						650928	964998	1.62889e+06	2.16938e+06	1.78094e+06	369382	4.2266e+06	2.52143e+06	2.18483e+06	3.68575e+06	3.68476e+06	2.1633e+06	1.00472e+07	7.70528e+06	2.07257e+07	5.65819e+06	1.14503e+07	1.19103e+07	1.90915e+08	1.43496e+07	7.79752e+06	6.40891e+06	1.20812e+07	8.37868e+06	3.17223e+08	2.52031e+07	3.59768e+07	2.54062e+08	2.18521e+07	2.79626e+07	3.41732e+07	3.00573e+07	3.00511e+07	2.98902e+07	3.0783e+07
M465T25	[M-H]-	Cholesteryl sulfate	1.0804	0.96878	0.882587	465.305	24.794	HMDB0000653	C18043	Lipids and lipid-like molecules	Steroids and steroid derivatives	Cholestane steroids	4.82651e+08	3.042e+08	6.79266e+08	2.9975e+08	5.38938e+08	1.56364e+08	3.81258e+08	4.69797e+08	5.70096e+08	3.00753e+08	3.57391e+08	4.61186e+08	7.42587e+08	7.63439e+08	6.40517e+08	1.01345e+09	2.62079e+08	3.9989e+08	5.87364e+08	3.43611e+08	4.45584e+08	1.32638e+09	4.37948e+08	3.60554e+08	1.54591e+09	1.17736e+09	3.92373e+08	2.82449e+09	7.54849e+08	5.60778e+08	7.7117e+08	7.71168e+08	7.7117e+08	7.59899e+08	7.23855e+08
M407T199	[M-H]-	Cholic acid	0.0963158	0.461772	0.105613	407.28	198.797	HMDB0000619	C00695	Lipids and lipid-like molecules	Steroids and steroid derivatives	Bile acids, alcohols and derivatives	37216	31235.8	155099	886592	216042	184462	554573	597956	396934	717109	852802	152041	1.45708e+06	1.32341e+06	5.71959e+06	1.62861e+06	1.89811e+06	1.7195e+06	1.81584e+07	2.51644e+06	2.06581e+06	803769	1.15832e+06	1.27483e+06	4.16523e+06	1.60128e+06	4.28501e+06	2.69688e+06	3.30094e+06	1.46716e+06	6.14185e+06	6.15672e+06	6.20041e+06	6.63809e+06	8.91765e+06
M191T362	[M+H-2H2O]+	Chorismic acid	1.82138	0.677096	0.00259757	191.039	362.338	HMDB0012199	C00251	Organic acids and derivatives	Carboxylic acids and derivatives	Dicarboxylic acids and derivatives	1.27969e+08	1.25751e+08	1.70621e+08	1.66202e+08	1.43698e+08	1.395e+08	1.78409e+08	2.63522e+08	1.81913e+08	2.33197e+08	1.83457e+08	2.4993e+08	1.57582e+08	8.2277e+07	1.44946e+08	1.38964e+08	1.22175e+08	1.44551e+08	7.91788e+07	5.76853e+07	2.8534e+07	7.35697e+07	6.80132e+07	3.45145e+07	5.83686e+07	3.50088e+07	5.53165e+07	4.19712e+07	4.92908e+07	1.26431e+08	1.23379e+08	1.32174e+08	1.3214e+08	1.35008e+08	1.29567e+08
M473T250	[M+H-2H2O]+	Chrysomycin a	0.818811	0.623146	0.0757183	473.155	249.69			Organic oxygen compounds	Organooxygen compounds	Carbohydrates and carbohydrate conjugates	1.55187e+06	2.82386e+07	1.30152e+07	3.66948e+07	3.01502e+07	3.64322e+07	4.55215e+07	3.71933e+07	2.09046e+07	3.77251e+07	5.58426e+07	3.72409e+07	1.51231e+08	1.03237e+08	2.36813e+08	2.29741e+08	2.29369e+08	2.2486e+08	3.1809e+08	2.45223e+08	3.80908e+08	3.50657e+08	2.83436e+08	2.38287e+07	7.32818e+07	2.40312e+08	3.22184e+08	9.40103e+07	2.98979e+08	2.51155e+08	2.25543e+08	2.51296e+08	2.51498e+08	2.6517e+08	2.58335e+08
M375T154	[M+H]+	Chrysosplenetin	0.998489	1.19946	0.145513	375.13	154.251		C10030	Phenylpropanoids and polyketides	Flavonoids	O-methylated flavonoids	1.37631e+08	1.15086e+08	1.09796e+08	9.05527e+07	1.03382e+08	1.42759e+08	1.09154e+08	6.87613e+07	1.30404e+08	7.66686e+07	9.66552e+07	1.01291e+08	1.6439e+08	1.24157e+08	1.88387e+08	1.00768e+08	9.52053e+07	1.63478e+08	1.19971e+08	2.20405e+08	1.55949e+08	1.98835e+08	2.71387e+08	1.31033e+08	1.3201e+08	1.4898e+08	1.38448e+08	1.22099e+08	2.52272e+08	1.45858e+08	1.6346e+08	1.67043e+08	1.62464e+08	1.65671e+08	1.55103e+08
M280T331_2	[M+H]+	Cidofovir	0.319678	0.982216	0.908046	280.09	330.658	HMDB0014513	C06909	Organoheterocyclic compounds	Diazines	Pyrimidines and pyrimidine derivatives	1.7931e+07	4.04351e+07	3.60423e+07	2.65006e+07	2.8413e+07	4.0759e+07	4.01267e+07	2.06718e+07	4.07731e+07	2.91752e+07	3.44739e+07	2.8302e+07	2.66041e+07	3.14391e+07	3.66603e+07	4.74446e+07	1.93562e+07	2.39849e+07	4.73458e+06	4.34536e+06	7.72351e+06	1.64925e+07	1.1937e+07	1.24551e+07	3.87143e+06	2.69737e+06	4.35983e+06	4.22821e+06	1.18034e+07	1.58822e+07	1.74488e+07	1.8961e+07	1.9181e+07	1.89568e+07	1.75274e+07
M339T157	[M-H-H2O]-	Cilastatin	0.326896	0.487948	0.160268	339.135	157.299	HMDB0015535	C01675	Organic acids and derivatives	Carboxylic acids and derivatives	Amino acids, peptides, and analogues	1.53476e+06	8.09813e+06	2.46944e+06	3.01339e+06	3.68212e+06	6.03938e+06	1.08998e+07	5.94242e+06	1.31185e+07	2.87376e+06	376829	1.769e+07	8.75729e+06	1.85492e+07	8.76888e+06	3.73186e+07	2.57497e+06	8.99983e+06	1.08982e+07	5.9864e+06	2.63501e+07	1.4689e+07	7.72487e+06	8.56957e+06	6.42325e+06	1.18435e+07	1.16337e+07	2.71185e+06	1.5165e+07	3.02402e+06	1.0391e+07	7.87527e+06	8.24076e+06	7.68635e+06	8.20085e+06
M657T444	[M+Na]+	Cimicifugoside h 2	0.11298	1.47955	0.538821	657.352	443.779			Lipids and lipid-like molecules	Steroids and steroid derivatives	Cycloartanols and derivatives	3.5176e+06	4.21541e+06	519191	134054	77464.2	5.38608e+06	176218	3.29821e+06	37025.2	2.30361e+06	28166.8	3.5176e+06	665874	70392.3	274393	4.65245e+06	2.75575e+06	2.45476e+06	8.72098e+06	488200	2.26906e+07	1.35273e+07	2.67247e+07	1.23705e+07	1.17888e+06	515828	33062.2	4.81022e+06	242606	6.59281e+06	3.71285e+06	4.09637e+06	4.57151e+06	3.96724e+06	5.60128e+06
M394T269	[M+H]+	Cinidon-ethyl	0.151992	1.53693	0.0781807	394.064	268.85			Phenylpropanoids and polyketides	Cinnamic acids and derivatives	Cinnamic acid esters	2.34841e+06	1.15284e+06	2.19713e+06	1.16362e+06	1.35645e+06	830154	715554	942684	1.17043e+06	1.00831e+06	1.29217e+06	758319	1.98605e+06	2.71333e+06	1.90812e+06	2.32922e+06	4.06596e+06	2.81675e+06	3.06346e+06	2.46974e+06	4.38997e+06	5.18243e+06	2.61882e+06	1.48801e+06	2.52574e+06	2.21287e+06	2.65106e+06	2.74756e+06	2.8389e+06	4.41103e+06	2.65332e+06	2.36533e+06	2.15913e+06	2.12226e+06	2.08688e+06
M344T455	[M+Na]+	Cinnamyl 3,4-dihydroxy-.alpha.-cyanocinnamate	0.413926	1.18936	0.235927	344.114	454.83			Phenylpropanoids and polyketides	Cinnamic acids and derivatives	Hydroxycinnamic acids and derivatives	2.76668e+07	2.92609e+07	2.20937e+07	2.02105e+07	1.62922e+07	1.25643e+07	1.79053e+07	1.82264e+07	2.07056e+07	1.66289e+07	1.70029e+07	1.72262e+07	2.90443e+07	5.21954e+07	2.51015e+07	2.58598e+07	2.68241e+07	2.61698e+07	2.36871e+07	2.65633e+07	2.43091e+07	2.2284e+07	2.55058e+07	4.24287e+07	1.29541e+07	9.08727e+07	2.35e+07	1.27001e+07	2.67895e+07	2.50357e+07	2.75828e+07	2.60582e+07	2.59316e+07	2.43293e+07	2.70469e+07
M287T434	[M-H]-	Ciprofibrate	0.0624914	1.09889	0.3042	287.026	434.048			Benzenoids	Benzene and substituted derivatives	Phenoxyacetic acid derivatives	1.46398e+06	1.31551e+06	1.76724e+06	1.49783e+06	1.37657e+06	1.48937e+06	922350	1.48267e+06	1.51093e+06	1.25882e+06	1.65929e+06	1.27456e+06	1.64318e+06	1.24399e+06	1.03424e+06	1.5245e+06	1.64061e+06	1.74402e+06	1.07558e+06	1.35584e+06	1.22779e+06	1.64938e+06	1.23936e+06	1.45245e+06	1.41206e+06	1.17453e+06	1.18965e+06	1.54176e+06	1.40392e+06	1.50378e+06	1.42042e+06	1.34513e+06	1.27582e+06	1.2782e+06	1.27694e+06
M475T362	[M-H]-	Cirsimarin	0.594177	0.53356	0.0392735	475.147	362.052			Phenylpropanoids and polyketides	Flavonoids	Flavonoid glycosides	8.47016e+06	9.83363e+06	8.5873e+06	1.06735e+07	5.84501e+06	1.02604e+07	1.14492e+07	1.49406e+07	1.21077e+07	2.06258e+07	1.04504e+07	3.10146e+07	1.87837e+07	1.12999e+06	1.09261e+07	7.23276e+06	5.3389e+06	1.05785e+07	3.85179e+06	202586	3.85065e+06	708373	325267	4.51077e+06	1.76721e+06	3.85065e+06	313255	2.54401e+06	173715	4.40781e+06	7.50998e+06	7.01179e+06	6.81649e+06	6.81307e+06	6.80155e+06
M309T32	[M+H]+	Cis-11,14-eicosadienoic acid	1.47897	1.01277	0.753097	309.279	31.6696	HMDB0005060		Lipids and lipid-like molecules	Fatty Acyls	Fatty acids and conjugates	1.76527e+09	2.24098e+09	2.19368e+09	2.11615e+09	2.2004e+09	2.17089e+09	2.22852e+09	2.13826e+09	2.09083e+09	1.98894e+09	1.96155e+09	2.11936e+09	1.96347e+09	2.07176e+09	1.94374e+09	2.01858e+09	2.04968e+09	2.06193e+09	2.07526e+09	1.96587e+09	2.19192e+09	2.11959e+09	2.0515e+09	1.41955e+09	1.68654e+09	1.9746e+09	2.05676e+09	2.077e+09	2.09592e+09	2.06945e+09	2.06442e+09	2.00464e+09	2.01229e+09	2.01233e+09	2.00267e+09
M327T43_2	[M-H]-	Cis-4,7,10,13,16,19-docosahexaenoic acid	4.08207	0.749244	0.120852	327.233	43.382	HMDB0002183	C06429	Lipids and lipid-like molecules	Fatty Acyls	Fatty acids and conjugates	1.88657e+09	2.26529e+09	8.81596e+08	1.90654e+09	1.67045e+09	1.75573e+09	1.65393e+09	1.65145e+09	2.79852e+09	1.87684e+09	2.49692e+09	3.35786e+09	2.73263e+09	1.24502e+10	3.6845e+09	3.59359e+09	3.28285e+09	6.29867e+09	5.59036e+08	3.48921e+08	5.49907e+08	1.49021e+09	1.11109e+09	1.05907e+09	4.94458e+08	2.41321e+09	1.16704e+09	2.9088e+08	2.37365e+09	1.02222e+09	2.16455e+09	2.16176e+09	3.03727e+09	2.15868e+09	2.34589e+09
M331T36	[M-H]-	Cis-7,10,13,16-docosatetraenoic acid	1.29629	0.92103	0.714206	331.265	35.9649	HMDB0002226	C16527	Lipids and lipid-like molecules	Fatty Acyls	Fatty acids and conjugates	5.63272e+08	2.67235e+08	2.70621e+08	6.78833e+08	3.12857e+08	2.89641e+08	3.94596e+08	3.03801e+08	6.74988e+08	3.42878e+08	4.63638e+08	4.06833e+08	2.37964e+08	1.03511e+09	2.25412e+08	5.72245e+08	5.15103e+08	2.69273e+08	2.14667e+08	1.38244e+08	1.21957e+08	3.52048e+08	1.90798e+08	3.30362e+08	2.75538e+08	1.04161e+08	4.74421e+08	4.50491e+07	3.99138e+08	6.88768e+07	2.8114e+08	2.78172e+08	2.78647e+08	2.80126e+08	3.52383e+08
M165T9	[M+H]+	Cis-jasmone	0.134673	1.16323	0.820502	165.113	8.61669	HMDB0035601	C08490	Organic oxygen compounds	Organooxygen compounds	Carbonyl compounds	2.18988e+07	4.01818e+06	1.23872e+07	3.48278e+06	1.3339e+07	6.98521e+07	3.31654e+06	2.75939e+06	3.81092e+07	3.97339e+07	1.62278e+06	2.18988e+07	2.26991e+06	1.89659e+06	3.03318e+07	1.6033e+06	2.89013e+07	3.42745e+06	2.88304e+06	3.75416e+07	5.29161e+07	6.68182e+07	2.63629e+07	655464	546127	3.06924e+07	3.13037e+07	4.01785e+07	6.45668e+07	4.03909e+07	8.44256e+06	1.62315e+07	1.48457e+07	1.48292e+07	6.97133e+06
M283T117	[M+H]+	Cis-vaccenic acid	0.662625	0.462475	0.311463	283.263	116.85	HMDB0240219	C21944	Lipids and lipid-like molecules	Fatty Acyls	Fatty acids and conjugates	5.67611e+07	3.15721e+07	448164	806052	382954	1.25854e+06	9.46922e+06	472248	575292	7.32232e+07	5.67611e+07	5.67611e+07	2.90987e+07	1.02253e+07	5.58147e+07	6.35671e+06	1.51932e+07	4.06886e+06	4.66585e+08	6.16662e+07	5.61581e+07	1.73785e+07	2.54819e+07	1.35862e+07	1.37448e+08	3.61305e+07	6.6743e+07	3.93525e+08	3.57401e+07	9.37586e+07	1.22598e+08	1.22603e+08	1.22593e+08	1.19441e+08	1.1125e+08
M141T314	[M-H]-	Cis,cis-muconic acid	6.60884	0.834913	0.0327337	141.017	314.149	HMDB0006331	C02480	Lipids and lipid-like molecules	Fatty Acyls	Fatty acids and conjugates	5.48871e+09	4.44751e+09	5.84788e+09	6.14796e+09	5.36211e+09	4.76377e+09	5.53385e+09	7.25958e+09	6.03296e+09	6.58901e+09	5.56295e+09	7.41837e+09	5.40961e+09	5.51663e+09	5.15069e+09	4.99008e+09	6.29387e+09	5.4792e+09	4.70639e+09	6.38582e+09	5.38853e+09	3.88713e+09	5.15054e+09	5.50761e+09	4.48397e+09	3.1344e+09	2.19843e+09	3.09896e+09	3.00606e+09	6.73257e+09	5.43336e+09	5.43908e+09	5.43297e+09	5.46724e+09	5.55153e+09
M307T242	[M+H-H2O]+	Citalopram	0.205644	0.714902	0.347562	307.177	242.463	HMDB0005038	C07572	Benzenoids	Benzene and substituted derivatives	Phenylbutylamines	3.45227e+06	7.82086e+06	1.43453e+07	1.05677e+07	5.92477e+06	7.83785e+06	1.90965e+07	7.3682e+06	1.81694e+07	4.82255e+06	3.06364e+06	1.73477e+07	1.45698e+07	1.98163e+07	1.03329e+07	3.99437e+07	1.2661e+07	1.44479e+07	1.44259e+07	3.25453e+07	6.64749e+07	5.58403e+07	1.37405e+07	2.61276e+07	5.41305e+07	3.91272e+07	1.49936e+08	2.96003e+07	7.34703e+07	4.4277e+07	2.72995e+07	2.67685e+07	2.71573e+07	2.71574e+07	2.75631e+07
M147T473	[M-H]-	Citramalate	0.556141	0.423674	0.00432986	147.03	472.878	HMDB0000426	C00815	Lipids and lipid-like molecules	Fatty Acyls	Fatty acids and conjugates	3.61726e+06	3.89841e+06	5.24352e+06	5.72993e+06	4.27559e+06	3.77734e+06	6.33424e+06	1.39346e+07	7.89443e+06	1.24181e+07	6.74213e+06	1.53238e+07	4.59858e+06	1.1075e+07	4.48891e+06	7.31368e+06	3.88234e+06	3.75458e+06	4.81972e+06	3.36553e+06	2.8938e+06	3.0602e+06	3.31956e+06	4.23545e+06	5.31168e+06	3.02982e+06	2.80993e+06	6.05923e+06	3.68114e+06	4.34097e+06	4.5342e+06	4.53451e+06	4.45904e+06	4.29634e+06	4.53711e+06
M251T383_2	[M+H]+	Citrinin	0.133048	1.0547	0.811127	251.112	383.175	HMDB0041857	C16765				2.15838e+06	2.53229e+06	1.40061e+06	3.51837e+06	3.19357e+06	4.19975e+06	3.47945e+06	2.01824e+06	3.85062e+06	1.5999e+06	3.60325e+06	1.56965e+06	9.47657e+06	4.45935e+06	8.19399e+06	8.53666e+06	8.93373e+06	8.58805e+06	6.84425e+07	1.24404e+07	5.29678e+07	2.28174e+07	4.32486e+07	4.69325e+07	7.6464e+07	5.32755e+07	1.17542e+08	1.91229e+08	4.75217e+07	2.00048e+07	2.96351e+07	2.96372e+07	2.96381e+07	3.07105e+07	3.00509e+07
M327T401_2	[M+H]+	Clozapine	0.676428	0.413298	0.00283148	327.141	400.868	HMDB0014507	C06924	Organoheterocyclic compounds	Benzodiazepines	Dibenzodiazepines	4.39616e+06	7.72821e+06	5.73833e+06	9.30127e+06	5.11819e+06	5.89697e+06	1.04518e+07	1.74246e+07	9.49246e+06	2.27401e+07	1.26896e+07	1.95781e+07	9.39883e+07	7.42991e+07	1.02324e+08	6.37547e+07	9.85728e+07	8.56126e+07	4.08756e+08	3.60092e+08	2.40962e+08	1.7177e+08	1.78777e+08	2.42653e+08	4.74517e+08	3.05267e+08	5.20631e+08	7.93645e+08	3.39272e+08	1.94568e+08	1.70554e+08	1.72422e+08	1.70542e+08	1.70541e+08	1.73512e+08
M401T439	[M+Na]+	Cnicin	0.0818235	0.448171	0.087751	401.178	439.459		C09362	Lipids and lipid-like molecules	Prenol lipids	Terpene lactones	123117	145700	233425	290350	115281	48939	210681	130495	190418	769353	476542	357437	942325	631841	1.15754e+06	1.08764e+06	1.25156e+06	288991	4.51398e+06	972819	4.70769e+06	3.02531e+06	1.48879e+06	6.13443e+06	1.5341e+07	8.2818e+06	2.69918e+06	1.19465e+07	2.27014e+06	5.90312e+06	1.97588e+06	2.01862e+06	1.81936e+06	2.00324e+06	2.00301e+06
M304T263	[M+H]+	Cocaine	0.941082	1.85432	0.0160721	304.177	262.844	HMDB0015043	C01416	Benzenoids	Benzene and substituted derivatives	Benzoic acids and derivatives	2.59345e+07	4.54444e+07	2.38764e+07	3.19793e+07	4.32479e+07	5.37975e+07	2.55953e+07	2.64165e+07	2.69831e+07	1.03075e+07	2.29981e+07	8.64968e+06	2.55415e+07	3.30578e+07	1.95023e+07	2.83171e+07	2.34727e+07	2.4635e+07	2.30853e+07	1.89314e+07	6.42129e+07	1.59177e+07	1.85998e+07	1.95282e+07	7.51709e+07	8.16723e+07	7.60274e+07	4.3718e+07	4.71955e+07	2.00604e+07	3.28677e+07	3.27363e+07	3.26405e+07	3.2622e+07	4.09125e+07
M531T128	[M-H]-	Cochlioquinone a	0.232153	1.04577	0.856596	531.3	128.251						1.2038e+07	2.14927e+07	601578	2.14397e+07	1.22701e+07	1.96361e+07	1.6881e+07	1.22247e+07	1.41301e+07	1.47871e+07	1.53353e+07	1.02914e+07	1.18551e+07	2.00064e+07	1.88517e+07	4.22922e+06	1.98395e+07	1.60878e+07	2.77595e+07	1.43614e+07	1.24567e+07	2.06031e+07	1.25363e+07	1.07457e+07	2.64341e+07	1.05873e+07	6.82589e+07	3.59719e+07	3.87752e+07	1.41861e+07	1.99046e+07	1.53849e+07	1.99009e+07	1.87184e+07	2.05083e+07
M476T251	[M+H]+	Codeine-6-.beta.-d-glucuronide	0.341051	1.46357	0.0524096	476.211	251.015	HMDB0060464	C16577				6.56828e+06	1.10644e+07	7.97945e+06	9.63978e+06	6.13062e+06	1.12072e+07	3.91908e+06	4.61745e+06	8.29624e+06	3.60625e+06	7.66581e+06	7.82752e+06	3.66397e+06	4.58687e+06	4.54266e+06	2.33985e+06	3.5872e+06	2.60771e+06	3.13868e+06	2.80096e+06	2.76501e+06	2.15023e+06	2.95343e+06	872175	2.09312e+06	1.45947e+06	2.02019e+06	1.58913e+06	1.37348e+06	2.35757e+06	3.50735e+06	3.51297e+06	3.2242e+06	3.53169e+06	1.88645e+06
M400T424	[M+H]+	Colchicine	0.653021	0.111601	0.021063	400.194	424.163	HMDB0015466	C07592	Hydrocarbon derivatives	Tropones		1.32655e+06	891708	1.32414e+06	1.05835e+06	889011	1.17566e+06	4.60596e+06	1.39023e+07	3.42115e+06	1.14092e+07	3.09891e+06	2.32879e+07	1.60861e+07	9.1161e+06	4.07438e+06	2.1376e+06	2.57711e+06	6.49018e+06	692665	890272	351847	630955	461105	521805	1.99959e+06	392546	909176	2.56563e+06	505519	301646	4.75477e+06	4.75762e+06	4.70933e+06	3.98273e+06	4.75753e+06
M655T426	[M+H]+	Coproporphyrin I	0.169492	1.97543	0.368813	655.277	426.15	HMDB0000643	C05769	Organoheterocyclic compounds	Tetrapyrroles and derivatives	Porphyrins	919374	856118	5.84019e+06	1.00905e+06	1.66333e+06	39064.6	34723.4	519260	1.71247e+06	250024	919374	1.79194e+06	326563	1.61985e+06	291654	604889	39556.9	317320	8.77483e+06	1.7446e+06	382730	1.4351e+06	1.75587e+06	2.76706e+06	6.89629e+06	1.17518e+06	845487	4.14807e+07	922284	1.17569e+06	1.20066e+06	1.58826e+06	1.21998e+06	1.09383e+06	333983
M345T172	[M-H]-	Corticosterone	0.226863	0.871378	0.485047	345.228	171.789	HMDB0001547	C02140	Lipids and lipid-like molecules	Steroids and steroid derivatives	Hydroxysteroids	4.10081e+06	8.54516e+06	1.02239e+07	1.43293e+07	1.17698e+07	9.0168e+06	7.86473e+06	1.70727e+07	1.18941e+07	1.15475e+07	8.10988e+06	1.00561e+07	1.23696e+07	6.07526e+06	4.41157e+06	3.94321e+06	2.66035e+06	5.15774e+06	2.37137e+06	5.35899e+06	5.45284e+06	1.62271e+06	2.38659e+06	3.69015e+06	3.28453e+06	2.82839e+06	1.72912e+06	3.33471e+06	614799	1.57322e+06	6.91598e+06	6.46208e+06	6.2055e+06	5.70782e+06	7.40806e+06
M291T253	[M-H]-	Coumatetralyl	0.550855	1.33234	0.144924	291.099	252.967		C16806	Phenylpropanoids and polyketides	Coumarins and derivatives	Hydroxycoumarins	1.16796e+07	3.31402e+07	1.78793e+07	2.11494e+07	2.11077e+07	3.27765e+07	1.9924e+07	1.33218e+07	1.80214e+07	1.57859e+07	1.9991e+07	1.63324e+07	4.2279e+06	5.56004e+06	6.9253e+06	8.23046e+06	3.09995e+06	4.57948e+06	5.74431e+06	1.07895e+06	550627	1.33952e+06	801667	127231	566614	239095	338790	1.75273e+06	145445	462203	7.5606e+06	6.99908e+06	7.03981e+06	6.97989e+06	7.2011e+06
M132T335_3	[M+H]+	Creatine	2.55487	0.9692	0.655252	132.077	335.355	HMDB0000064	C00300	Organic acids and derivatives	Carboxylic acids and derivatives	Amino acids, peptides, and analogues	4.04444e+09	5.38702e+09	4.93694e+09	5.79899e+09	5.6565e+09	5.86816e+09	5.86544e+09	5.10536e+09	4.88953e+09	5.58635e+09	4.95806e+09	6.29444e+09	7.13914e+09	5.26672e+09	6.54094e+09	6.87753e+09	5.67457e+09	6.9492e+09	7.85861e+09	7.38316e+09	7.68992e+09	8.20468e+09	6.08845e+09	8.13597e+09	6.73492e+09	7.51721e+09	1.03815e+10	1.00838e+10	1.08255e+10	9.00478e+09	7.18015e+09	7.17865e+09	7.07625e+09	7.17946e+09	6.66899e+09
M114T166	[M+H]+	Creatinine	3.40307	0.757661	0.198192	114.066	165.545	HMDB0000562	C00791	Organic acids and derivatives	Carboxylic acids and derivatives	Amino acids, peptides, and analogues	8.87952e+08	1.03002e+09	7.33089e+08	1.06308e+09	8.34634e+08	1.1219e+09	9.19714e+08	1.64576e+09	6.66678e+08	1.41606e+09	8.52242e+08	1.98401e+09	2.78779e+09	1.39097e+09	2.06581e+09	2.10293e+09	1.7695e+09	2.03633e+09	1.38966e+09	3.2218e+09	1.19796e+09	1.76434e+09	1.47236e+09	2.28269e+09	7.22748e+08	9.06332e+08	1.38586e+09	1.03398e+09	1.26009e+09	2.50156e+09	1.47265e+09	1.45424e+09	1.43182e+09	1.41709e+09	1.45434e+09
M87T208	[M+H]+	Crotonic acid	0.242079	0.760216	0.243213	87.0554	207.886	HMDB0010720		Lipids and lipid-like molecules	Fatty Acyls	Fatty acids and conjugates	7.90558e+06	2.48387e+06	8.49016e+06	8.50377e+06	5.50757e+06	3.87064e+06	8.27974e+06	6.35412e+06	8.09794e+06	4.23947e+06	8.65803e+06	1.27275e+07	7.53766e+06	2.49467e+07	7.95162e+06	1.08429e+07	7.52791e+06	7.42189e+06	5.51296e+06	7.10975e+06	6.5124e+06	8.1631e+06	7.74041e+06	7.18739e+06	3.09411e+06	5.39349e+06	6.78792e+06	3.03914e+06	6.52871e+06	9.08988e+06	7.38865e+06	7.34738e+06	7.20451e+06	7.74517e+06	6.97175e+06
M513T33	[M-H]-	Cucurbitacin i	0.371957	1.04038	0.829233	513.29	32.8085						4.22297e+07	6.09842e+07	2.30842e+07	3.71113e+07	4.80037e+07	6.3078e+07	5.22958e+07	2.97648e+07	2.89035e+07	5.36422e+07	5.78735e+07	4.13562e+07	8.61039e+07	8.9436e+07	5.7033e+07	4.47919e+07	6.58789e+07	5.5317e+07	3.5307e+08	1.76418e+08	1.43304e+08	1.39328e+08	1.60675e+08	1.30938e+07	9.83019e+07	1.78578e+08	4.70028e+08	6.31006e+08	2.18379e+08	1.79524e+08	1.44876e+08	1.44517e+08	1.62939e+08	1.4398e+08	1.51043e+08
M605T227	[2M+H]+	Cumyluron	0.488971	4.32234	0.0688585	605.238	226.859		C18425	Benzenoids	Benzene and substituted derivatives	Phenylpropanes	3.98133e+06	3.58207e+06	2.34361e+07	6.84579e+06	6.89542e+06	6.65864e+06	32498.4	501531	6.62597e+06	252278	3.98133e+06	497931	44013.7	8.09608e+06	53116.4	187641	5.37743e+06	44278.3	2.44698e+07	5.07049e+06	208877	1.87273e+06	1.07032e+06	6.01894e+06	5.49003e+06	876811	2.01043e+07	1.60549e+08	534572	6.13489e+06	9.34512e+06	9.92528e+06	1.01558e+07	9.92153e+06	1.04492e+07
M346T297	[M+H]+	Cyclic gmp	0.211731	0.996112	0.975785	346.072	297.022	HMDB0001314	C00942	Nucleosides, nucleotides, and analogues	Purine nucleotides	Cyclic purine nucleotides	2.48763e+07	3.55782e+07	4.00015e+07	2.34779e+07	2.33837e+07	3.32184e+07	3.15598e+07	3.82008e+07	2.42814e+07	2.99622e+07	2.28206e+07	3.44158e+07	2.45393e+07	2.9015e+07	2.72996e+07	3.15482e+07	2.04091e+07	2.1159e+07	1.86166e+07	1.1907e+07	7.35918e+06	9.95093e+06	1.07776e+07	4.52819e+06	9.64265e+06	1.07755e+07	1.92048e+07	4.72033e+07	1.98208e+07	1.34417e+07	3.49423e+07	2.8411e+07	2.77969e+07	2.70708e+07	2.74311e+07
M216T424	[M+H]+	Cycloate	0.0989499	1.14644	0.160532	216.134	424.166		C18780	Organosulfur compounds	Thiocarbonyl compounds	Thiocarbamic acid derivatives	1.56526e+06	1.90691e+06	1.02999e+06	1.6057e+06	1.43163e+06	1.6547e+06	1.36812e+06	1.3164e+06	1.40594e+06	1.15747e+06	1.51408e+06	1.25781e+06	1.57378e+06	1.8949e+06	1.9803e+06	1.23527e+06	1.51522e+06	1.4027e+06	3.30158e+07	2.93691e+06	4.04219e+06	2.11313e+06	3.62486e+06	3.57119e+06	1.60951e+08	1.56487e+07	3.33201e+07	1.30172e+08	1.76141e+07	5.17968e+06	9.62336e+06	8.84918e+06	8.67996e+06	8.67636e+06	8.77949e+06
M100T625	[M+H]+	Cyclohexylamine	0.462975	1.05592	0.915901	100.112	625.457	HMDB0031404	C00571	Organic nitrogen compounds	Organonitrogen compounds	Cyclohexylamines	1.1252e+08	5.86528e+06	7.79242e+06	1.15256e+08	1.89056e+07	1.12989e+08	2.15211e+07	9.50629e+07	1.18011e+07	1.15615e+07	1.00165e+08	1.13444e+08	1.87423e+07	8.68194e+07	1.95765e+07	9.05525e+07	9.94871e+07	7.27414e+07	1.98882e+07	1.34426e+07	1.11848e+08	1.24431e+07	2.63076e+07	1.00167e+08	9.48449e+07	9.36348e+07	1.08873e+08	9.02021e+07	6.90995e+07	1.14256e+08	6.90922e+07	3.80027e+07	4.24447e+07	8.79395e+07	5.61976e+07
M351T7	[M+Na]+	Cyclopentanehexanoic acid, 2-[(2z)-4-carboxy-2-buten-1-yl]-3,5-dihydroxy-.gamma.-oxo-, (1r,2r,3s,5s)-	0.0271428	0.963853	0.816894	351.155	7.31466			Lipids and lipid-like molecules	Fatty Acyls	Eicosanoids	1.42261e+06	1.254e+06	2.20948e+06	1.97369e+06	2.32912e+06	1.49253e+06	1.80414e+06	1.40493e+06	2.81833e+06	1.69483e+06	1.41922e+06	1.94056e+06	1.68381e+06	1.79895e+06	1.5348e+06	2.56158e+06	1.85759e+06	1.58589e+06	2.95807e+06	1.53409e+06	1.24359e+06	1.48298e+06	2.66524e+06	1.65853e+06	834000	1.23053e+06	938094	2.96432e+06	809231	1.58247e+06	2.20786e+06	2.18252e+06	2.03643e+06	1.44502e+06	2.21973e+06
M337T295	[M+H]+	Cyclopiazonic acid	0.257416	0.764262	0.422247	337.143	294.825		C03032	Organoheterocyclic compounds	Indoles and derivatives	Indoles	8.4964e+06	1.66662e+07	8.17227e+06	1.0231e+07	6.07073e+06	1.13597e+07	9.79248e+06	2.57344e+06	1.061e+07	1.86742e+07	1.12147e+07	2.69461e+07	7.95778e+06	5.74441e+06	6.06171e+06	9.14236e+06	8.32644e+06	7.07234e+06	6.96297e+06	7.9613e+06	7.91896e+06	4.76949e+06	4.49629e+06	3.00604e+06	2.61162e+06	3.81216e+06	3.86523e+06	5.25272e+06	4.54176e+06	6.70249e+06	7.84098e+06	9.91832e+06	8.72327e+06	7.56261e+06	8.67552e+06
M422T360	[M+H]+	Cyclosulfamuron	0.152515	1.18509	0.687634	422.106	359.848		C18439	Organic oxygen compounds	Organooxygen compounds	Carbonyl compounds	914757	1.99276e+06	9.12463e+06	8.96264e+06	2.83846e+06	2.23881e+06	6.72676e+06	2.64481e+06	3.50362e+06	2.30855e+06	3.55252e+06	3.26384e+06	1.22491e+07	9.82274e+06	1.95096e+07	8.13723e+06	8.37207e+06	7.97318e+06	1.41779e+08	7.80964e+06	1.40935e+07	1.30225e+07	1.51798e+07	1.1504e+07	2.09343e+08	3.66714e+07	6.36766e+07	2.11002e+08	3.33683e+07	2.66834e+07	3.59829e+07	3.59958e+07	3.60561e+07	3.75158e+07	3.97501e+07
M450T333	[M+H]+	Cyhalothrin	0.140161	2.27776	0.462349	450.106	332.671		C10983	Lipids and lipid-like molecules	Fatty Acyls	Fatty acid esters	1.90028e+06	40596.6	5.65531e+06	34642	46807	173111	96346.5	401927	116579	286372	1.90028e+06	645190	787956	1.95455e+06	561522	1.1371e+06	1.76942e+06	535388	4.82688e+06	1.80338e+06	5.51058e+06	2.71602e+06	2.50905e+06	3.13832e+06	1.3778e+07	7.21352e+06	8.97806e+06	3.19772e+07	6.5242e+06	3.45911e+06	3.436e+06	3.47066e+06	3.50888e+06	3.6927e+06	4.18782e+06
M416T324	[M+H]+	Cylindrospermopsin	0.782619	0.201689	0.0973302	416.143	323.795		C19999				2.65311e+06	2.27571e+06	1.23267e+07	1.68e+06	1.96784e+06	1.49249e+06	3.68879e+06	2.64862e+06	9.27081e+06	2.42485e+07	1.69538e+07	5.42313e+07	6.90978e+06	3.53776e+06	2.03046e+07	2.44927e+06	1.45327e+06	7.38416e+06	1.77808e+06	2.33181e+06	3.20598e+06	1.27032e+06	1.31198e+06	1.49774e+06	1.39878e+06	582146	1.86505e+06	2.6518e+06	1.08697e+06	1.79204e+06	7.09731e+06	7.10573e+06	7.15412e+06	6.64095e+06	3.95541e+06
M376T444	[M+H]+	Cyphenothrin	0.240623	1.3762	0.820465	376.194	443.562		C12962	Lipids and lipid-like molecules	Fatty Acyls	Fatty acid esters	38904	1.65133e+07	307297	58605.4	39825.8	32751.8	739449	43451.3	35531.3	30080.5	1.14597e+07	37911.5	1.84064e+06	2.5116e+06	1.60425e+06	8.40708e+06	3.77758e+06	2.54778e+06	1.02315e+08	1.23322e+07	1.15599e+08	5.33376e+07	1.13573e+08	6.75719e+07	4.45852e+06	4.71703e+06	9.82779e+06	1.34009e+07	1.50937e+07	1.31877e+07	2.03558e+07	2.02946e+07	2.03267e+07	2.03576e+07	2.49696e+07
M226T299	[M+H]+	Cyprodinil	0.417725	0.88162	0.402831	226.155	298.788	HMDB0034853	C10914	Benzenoids	Benzene and substituted derivatives	Aniline and substituted anilines	1.56487e+07	4.22427e+07	2.26812e+07	3.05226e+07	2.70929e+07	3.76935e+07	3.99857e+07	3.21445e+07	3.91561e+07	2.77087e+07	3.17291e+07	2.87741e+07	6.01298e+07	7.64338e+07	5.95137e+07	6.63031e+07	5.18786e+07	5.79454e+07	1.1677e+08	8.82631e+07	1.19596e+08	1.02457e+08	8.79416e+07	9.92279e+07	2.47842e+08	1.84032e+08	3.86373e+08	3.18161e+08	2.07106e+08	9.7482e+07	1.00591e+08	1.00596e+08	1.00597e+08	9.83472e+07	9.89135e+07
M248T123	[M-H]-	Cys-Gln	0.18789	1.00362	0.962842	248.08	122.766			Organic acids and derivatives	Carboxylic acids and derivatives	Amino acids, peptides, and analogues	6.28383e+07	7.75558e+07	5.84562e+07	6.62174e+07	6.06233e+07	7.1728e+07	6.3946e+07	5.7504e+07	5.45493e+07	6.63404e+07	7.19544e+07	8.16907e+07	6.04094e+07	2.88593e+07	7.20282e+07	7.84414e+07	7.27837e+07	8.2773e+07	9.38319e+07	6.57922e+07	3.22938e+07	7.03437e+07	5.75162e+07	4.29231e+07	5.02786e+07	7.0233e+07	3.79311e+07	7.67557e+07	4.74247e+07	7.37759e+07	7.15165e+07	6.84298e+07	6.84182e+07	6.84334e+07	6.84299e+07
M200T251	[M-H]-	Cysteine-s-sulfate	0.652687	0.202526	0.00715872	199.969	250.762	HMDB0000731	C05824	Organic acids and derivatives	Carboxylic acids and derivatives	Amino acids, peptides, and analogues	849320	608785	6.96965e+06	2.83267e+06	517140	1.63943e+06	5.43994e+06	1.77535e+07	2.73443e+06	1.61937e+07	1.15797e+07	1.25468e+07	4.2282e+07	1.97907e+07	2.01294e+07	4.78836e+07	2.45245e+07	8.35162e+07	1.29976e+07	791695	1.28315e+07	2.40382e+07	9.59872e+06	2.64011e+06	6.60863e+07	2.26447e+07	4.8583e+07	2.7901e+07	4.61798e+07	1.05786e+07	2.08832e+07	2.13547e+07	2.35405e+07	2.59364e+07	2.84996e+07
M244T246_3	[M+H]+	Cytidine	1.61621	1.39921	0.770649	244.095	246.344	HMDB0000089	C00475	Nucleosides, nucleotides, and analogues	Pyrimidine nucleosides		3.18906e+06	6.35725e+06	6.9997e+08	1.29022e+09	7.6443e+06	2.72278e+06	1.05793e+07	1.0134e+07	4.24798e+06	1.37287e+07	1.38438e+09	1.35299e+07	6.55702e+07	3.50627e+07	5.47836e+07	4.86477e+07	7.55278e+07	5.50939e+07	1.00696e+08	1.42897e+08	1.1686e+08	1.22441e+08	9.83734e+07	1.24509e+08	1.3121e+08	1.19716e+08	1.35363e+08	9.33728e+07	1.18416e+08	9.22487e+07	7.1073e+07	7.00915e+07	7.50914e+07	7.00867e+07	7.1055e+07
M322T242	[M-H]-	Cytidine 3'-monophosphate	0.173421	0.487301	0.130841	322.035	242.482		C05822				100344	535355	1.36675e+06	429504	929310	314501	440407	1.08577e+06	173752	2.0282e+06	1.5674e+06	2.24757e+06	2.91578e+06	2.94026e+06	1.30649e+06	2.40855e+06	1.51717e+06	1.82136e+06	1.0668e+07	3.08571e+06	7.14834e+06	4.53943e+06	2.89794e+06	973124	5.05056e+06	7.15297e+06	8.86682e+06	2.61202e+07	5.62476e+06	8.14537e+06	3.59616e+06	3.44656e+06	3.24208e+06	3.55606e+06	3.89144e+06
M426T251	[M+Na]+	Cytidine 5'-diphosphate	0.241425	0.646797	0.21275	426.03	251.026	HMDB0001546	C00112	Nucleosides, nucleotides, and analogues	Pyrimidine nucleotides	Pyrimidine ribonucleotides	158663	5.22235e+06	1.90355e+06	1.1419e+06	2.30162e+06	4.88497e+06	3.75055e+06	4.8282e+06	1.2168e+06	5.7501e+06	5.22083e+06	3.37255e+06	3.07339e+06	5.06461e+06	5.14409e+06	6.62657e+06	4.48263e+06	3.11946e+06	4.20695e+06	3.14912e+06	3.11382e+06	2.96212e+06	3.07806e+06	3.84941e+06	361977	2.42508e+06	1.79327e+06	2.40288e+06	3.36845e+06	4.72224e+06	5.13821e+06	4.70593e+06	4.62415e+06	4.3135e+06	4.58007e+06
M489T248	[M+H]+	Cytidine 5'-diphosphocholine	0.375012	0.552243	0.0872111	489.129	248.417	HMDB0001413	C00307	Nucleosides, nucleotides, and analogues	Pyrimidine nucleotides	Pyrimidine ribonucleotides	232983	5.52108e+06	495093	5.5109e+06	5.46483e+06	6.28647e+06	9.76416e+06	6.00506e+06	3.28728e+06	5.54042e+06	1.15815e+07	6.39592e+06	4.18224e+07	1.78864e+07	4.42444e+07	3.5053e+07	3.56098e+07	4.46662e+07	4.50449e+07	3.90849e+07	4.4409e+07	5.44697e+07	3.58009e+07	468664	1.18247e+06	3.18406e+07	2.78944e+07	2.66495e+07	3.70943e+07	3.45273e+07	3.82395e+07	4.00265e+07	3.99437e+07	4.13936e+07	3.83877e+07
M613T447	[M-H]-	Cytidine monophosphate n-acetylneuraminic acid	0.0413172	0.865172	0.751105	613.14	446.599	HMDB0001176	C00128	Nucleosides, nucleotides, and analogues	Pyrimidine nucleotides	Pyrimidine nucleotide sugars	307519	1.18165e+06	378044	288097	1.39767e+06	260960	213937	293359	1.2531e+06	293359	918536	1.43602e+06	1.01977e+06	1.20605e+06	4.13232e+06	349999	164185	171499	7.89102e+07	268448	162382	1.76761e+06	1.76287e+06	69219.7	5.3278e+07	214208	896230	8.78838e+07	36630.4	62876.9	2.89296e+06	3.10634e+06	3.20214e+06	3.07602e+06	3.12235e+06
M480T401	[M+H]+	Cytochalasin b	0.500777	4.54142	0.312072	480.257	400.709		C19954	Alkaloids and derivatives	Cytochalasans	Cytochalasins	228802	1.59159e+06	4.48432e+07	1.3264e+07	148779	367004	8.56241e+06	412219	2.56601e+06	49843	285576	1.43328e+06	1.99296e+07	1.67774e+07	1.54889e+07	3.18526e+07	2.8829e+07	3.83865e+07	5.83884e+07	1.35304e+07	1.72991e+07	9.39474e+06	4.94162e+06	1.0953e+07	4.63241e+06	976108	435456	2.39539e+06	669458	70824.8	1.17762e+07	1.16288e+07	1.07058e+07	1.16313e+07	1.12949e+07
M102T397	[M-H]-	D-2-aminobutyric acid	0.996917	1.47652	0.025231	102.056	396.69	HMDB0000452	C02261	Organic acids and derivatives	Carboxylic acids and derivatives	Amino acids, peptides, and analogues	1.82693e+08	3.78178e+08	2.18499e+08	2.99316e+08	2.75497e+08	3.8198e+08	2.33138e+08	1.63514e+08	1.98482e+08	1.85743e+08	2.30366e+08	1.64606e+08	1.05067e+08	1.39706e+08	1.47773e+08	1.32092e+08	1.07269e+08	1.23567e+08	1.70334e+08	1.14713e+07	2.59024e+07	4.21969e+07	1.40575e+07	2.55146e+07	2.66723e+08	1.67551e+07	6.19436e+07	2.20276e+08	3.72613e+07	1.59774e+07	1.41772e+08	1.39499e+08	1.38393e+08	1.37518e+08	1.38841e+08
M167T527	[M-H-H2O]-	D-2-phosphoglyceric acid	0.894084	1.24993	0.353721	166.984	527.36	HMDB0003391	C00197	Organic oxygen compounds	Organooxygen compounds	Carbohydrates and carbohydrate conjugates	1.26238e+08	1.07028e+08	2.02622e+08	1.05197e+08	1.07931e+08	1.04905e+08	6.10262e+07	3.60475e+07	1.10052e+08	1.82352e+08	1.08331e+08	1.05364e+08	1.07114e+08	2.68989e+07	3.28916e+07	251274	1.0974e+08	5.38461e+07	8.51428e+07	1.09023e+08	2.8232e+07	1.2772e+08	1.07681e+08	6.12806e+07	1.24336e+08	1.15501e+08	1.11999e+08	1.11687e+08	9.92855e+07	1.02456e+08	1.1107e+08	1.10724e+08	1.10702e+08	1.10705e+08	1.19043e+08
M165T329	[M-H]-	D-arabinonic acid	0.587196	0.896327	0.583389	165.041	328.521	HMDB0000539	C00878	Organic oxygen compounds	Organooxygen compounds	Carbohydrates and carbohydrate conjugates	4.24601e+07	1.379e+08	6.42582e+07	7.36979e+07	5.95033e+07	1.2329e+08	6.81223e+07	9.29991e+07	8.49281e+07	1.16494e+08	8.94349e+07	1.07092e+08	1.08865e+08	1.36061e+08	1.44428e+08	1.68118e+08	1.08975e+08	1.49807e+08	1.24739e+08	6.48875e+07	6.24337e+07	7.80126e+07	8.72521e+07	1.11128e+08	1.71256e+08	2.02297e+08	1.73376e+08	1.0426e+09	3.03421e+08	3.11811e+08	1.70765e+08	1.78571e+08	1.65477e+08	1.62267e+08	1.70916e+08
M111T100	[M+H-CH5O5P]+	D-erythro-imidazolylglycerol phosphate	0.959911	1.08078	0.813874	111.055	100.111		C04666	Organic acids and derivatives	Organic phosphoric acids and derivatives	Phosphate esters	2.0311e+08	1.92497e+08	1.93148e+08	7.07839e+08	1.70762e+08	2.22856e+08	2.76956e+08	2.80577e+08	2.06575e+08	2.76095e+08	2.14672e+08	3.09e+08	1.85181e+08	1.83364e+08	1.72942e+08	1.30186e+08	2.17567e+08	1.86158e+08	1.75502e+08	6.31506e+07	3.10949e+07	6.74862e+07	7.68878e+07	2.21296e+07	4.8551e+07	3.44315e+07	4.3032e+07	9.26443e+07	2.39405e+07	4.20507e+08	1.98248e+08	1.89636e+08	2.41008e+08	1.70717e+08	2.23851e+08
M117T181	[M-H]-	D-erythronic acid .gamma.-lactone	0.168173	1.24454	0.444492	117.019	180.693	HMDB0000349		Organoheterocyclic compounds	Lactones	Gamma butyrolactones	2.70825e+06	2.6561e+06	3.56309e+06	1.01173e+07	4.96254e+06	5.79348e+06	5.2871e+06	5.06361e+06	3.13634e+06	3.69e+06	2.64871e+06	4.11933e+06	1.69934e+06	2.38574e+06	1.96368e+06	1.23012e+06	2.61669e+06	1.43198e+06	2.05329e+06	2.69649e+06	4.08185e+06	2.13385e+06	770270	1.46976e+06	369346	359160	535818	492249	2.02768e+06	3.33035e+06	1.61769e+06	2.39897e+06	2.1941e+06	2.93741e+06	2.17899e+06
M259T363	[M-H]-	D-fructose 6-phosphate	0.0886019	1.04344	0.838531	259.013	362.745	HMDB0000124	C00085	Organic oxygen compounds	Organooxygen compounds	Carbohydrates and carbohydrate conjugates	3.67354e+06	4.50942e+06	9.61626e+06	5.88845e+06	4.35193e+06	4.81385e+06	7.42452e+06	6.96707e+06	4.72652e+06	3.51834e+06	4.68318e+06	4.16598e+06	8.93977e+06	1.76742e+07	7.41394e+06	1.13029e+07	1.64654e+07	1.08433e+07	1.00845e+08	2.65816e+07	1.40749e+08	9.70996e+07	5.49595e+07	7.29523e+07	1.50941e+08	1.14374e+08	1.74063e+08	3.58434e+08	1.97785e+08	6.87951e+07	4.38788e+07	4.23415e+07	4.30918e+07	4.23185e+07	4.61503e+07
M260T246	[M+H]+	D-glucosamine 6-phosphate	0.346304	0.882605	0.211194	260.053	246.334	HMDB0001254	C00352	Organic oxygen compounds	Organooxygen compounds	Carbohydrates and carbohydrate conjugates	2.46747e+07	3.761e+07	2.67578e+07	4.28849e+07	3.38027e+07	3.58088e+07	3.971e+07	3.14067e+07	3.65243e+07	3.52242e+07	4.21592e+07	4.33212e+07	1.07004e+08	5.62567e+07	8.2214e+07	6.50454e+07	9.86178e+07	8.73999e+07	1.54636e+08	1.98743e+08	1.65165e+08	1.77226e+08	1.43342e+08	7.88056e+07	9.5322e+07	1.14164e+08	1.8343e+08	1.51468e+08	1.48376e+08	1.12101e+08	1.00889e+08	1.01966e+08	1.08125e+08	1.00898e+08	1.00877e+08
M178T388	[M+H-H2O]+	D-glucosaminic acid	0.73777	1.3967	0.507212	178.058	387.819		C03752	Organic acids and derivatives	Carboxylic acids and derivatives	Amino acids, peptides, and analogues	5.82501e+07	4.22175e+07	7.02278e+07	2.64787e+08	4.64763e+07	4.60934e+07	8.52395e+07	3.2186e+07	7.17046e+07	5.71564e+07	6.91678e+07	6.26174e+07	6.84177e+07	2.05192e+07	6.7787e+07	3.62469e+07	1.0881e+08	8.82691e+07	6.35514e+07	3.6685e+06	2.27786e+06	1.433e+07	7.58905e+06	4.56506e+06	1.91754e+07	1.05899e+06	3.04648e+06	1.6115e+07	7.06542e+06	1.79765e+08	7.67931e+07	7.8353e+07	8.71088e+07	1.26046e+08	7.83259e+07
M259T306	[M-H]-	D-glucose 6-phosphate	0.167903	1.06333	0.859423	259.013	306.274		C00092	Organic oxygen compounds	Organooxygen compounds	Carbohydrates and carbohydrate conjugates	1.91377e+06	2.93136e+06	7.73369e+06	3.81463e+06	2.75215e+06	1.73108e+06	3.52741e+06	5.66437e+06	1.91818e+06	1.67558e+06	1.96649e+06	4.88122e+06	8.43396e+06	2.73958e+06	2.42299e+06	2.46342e+06	9.72533e+06	2.99086e+06	2.43012e+07	1.18122e+07	1.9419e+07	2.43497e+07	1.70539e+07	2.09694e+07	6.45424e+07	5.28634e+07	3.6255e+07	1.18073e+08	3.79272e+07	1.89352e+08	3.07906e+07	2.34082e+07	2.55351e+07	2.24781e+07	2.59116e+07
M149T335	[M-H]-	D-lyxose	0.629032	0.502712	0.0256722	149.046	334.577		C00476	Organic oxygen compounds	Organooxygen compounds	Carbohydrates and carbohydrate conjugates	7.44463e+06	9.05709e+06	7.66709e+06	1.31463e+07	1.00037e+07	1.28173e+07	2.12925e+07	9.65173e+06	1.54717e+07	2.24253e+07	1.52369e+07	3.55452e+07	1.17949e+08	7.38278e+07	6.86561e+07	8.53938e+07	7.93351e+07	9.67984e+07	1.58145e+08	1.1939e+08	1.82322e+08	6.13305e+07	8.22137e+07	1.20138e+08	1.40435e+08	5.89364e+07	1.73102e+08	1.46192e+08	8.79349e+07	1.52553e+08	8.4049e+07	8.43452e+07	8.38194e+07	8.26941e+07	6.07399e+07
M341T439	[M-H]-	D-Maltose	0.224079	3.39097	0.296577	341.109	439.328	HMDB0000163	C00208	Lipids and lipid-like molecules	Fatty Acyls	Fatty acyl glycosides	188043	439881	3.80194e+06	9.44818e+06	366545	491188	2.95526e+06	467603	326688	126751	273622	195676	3.09621e+06	538564	1.95325e+07	3.04422e+06	751645	1.15376e+06	5.30382e+07	806636	4.42341e+06	1.30061e+06	1.8995e+06	2.27535e+06	5.93779e+07	1.64874e+06	4.6027e+06	2.20828e+07	4.01494e+06	2.79048e+06	1.07641e+07	1.12794e+07	1.12747e+07	1.45715e+07	1.26134e+07
M261T303	[M-H]-	D-mannitol 1-phosphate	0.14655	1.07073	0.65929	261.029	303.336	HMDB0001530	C00644	Organic oxygen compounds	Organooxygen compounds	Carbohydrates and carbohydrate conjugates	6.64972e+06	1.08241e+07	1.5783e+07	1.19455e+07	7.77301e+06	1.19151e+07	1.08836e+07	1.28457e+07	1.13813e+07	7.10604e+06	9.20948e+06	9.17788e+06	1.33512e+07	1.38359e+07	1.43822e+07	1.73189e+07	1.34953e+07	1.37378e+07	5.36733e+07	1.76698e+07	2.74349e+07	3.6644e+07	2.69067e+07	3.59007e+07	6.20332e+07	3.03551e+07	8.07951e+07	4.00281e+08	6.57445e+07	1.00182e+08	4.17614e+07	3.82911e+07	3.7157e+07	3.71437e+07	3.71724e+07
M162T104	[M+H-H2O]+	D-mannosamine	0.457028	0.589224	0.296231	162.066	103.749		C03570	Organic oxygen compounds	Organooxygen compounds	Carbohydrates and carbohydrate conjugates	1.0093e+07	7.26607e+06	1.60888e+07	1.86335e+07	1.17229e+07	1.27367e+07	1.38578e+07	6.07889e+07	1.10672e+07	1.18723e+07	1.4037e+07	1.8278e+07	1.50755e+07	9.1815e+06	1.10447e+07	3.81439e+07	1.33248e+07	1.07417e+07	6.64352e+06	1.07852e+06	1.39476e+06	2.31175e+06	3.17607e+06	2.23921e+06	2.21317e+06	2.03974e+06	785925	739442	1.84639e+06	8.43455e+06	6.62698e+06	1.01668e+07	1.00891e+07	8.8026e+06	1.10258e+07
M201T228	(M+Na-2H)-	D-Mannose	0.996798	0.793838	0.0249894	201.037	227.847	HMDB0000169	C00159	Organic oxygen compounds	Organooxygen compounds	Carbohydrates and carbohydrate conjugates	1.15524e+08	7.34463e+07	9.94142e+07	1.08166e+08	1.08762e+08	8.59252e+07	1.01523e+08	1.47546e+08	1.22337e+08	1.30009e+08	1.06726e+08	1.36641e+08	1.29053e+07	1.06155e+08	2.55138e+07	4.29666e+07	1.13622e+07	9.65443e+06	1.48794e+07	5.39432e+06	699724	947498	2.75919e+06	4.64548e+07	5.37548e+07	3.51292e+07	1.35602e+08	3.21265e+07	7.15529e+06	8.11812e+06	8.83139e+07	7.4647e+07	1.22859e+08	9.25845e+07	9.24391e+07
M259T250_2	[M-H]-	D-mannose 6-phosphate	0.502507	0.828891	0.495266	259.013	249.756	HMDB0001078	C00275	Organic oxygen compounds	Organooxygen compounds	Carbohydrates and carbohydrate conjugates	1.33346e+07	3.28802e+07	9.60219e+07	5.02528e+07	2.64176e+07	4.5094e+07	6.97999e+07	5.72367e+07	4.35864e+07	4.318e+07	3.93994e+07	6.52968e+07	9.51064e+07	7.73282e+07	6.49576e+07	9.64785e+07	8.21656e+07	9.79084e+07	4.354e+08	7.55152e+07	3.75997e+08	3.5472e+08	2.37976e+08	1.201e+08	4.41329e+08	4.0857e+08	6.96079e+08	1.38419e+09	6.01435e+08	6.31542e+08	2.31706e+08	2.43613e+08	2.31569e+08	2.31567e+08	2.47984e+08
M249T622	[M-2H]2-	D-myo-inositol-3,4,5,6-tetraphosphate	0.360274	0.780396	0.426558	248.973	622.202	HMDB0003848	C04520	Organic oxygen compounds	Organooxygen compounds	Alcohols and polyols	1.16793e+07	6.73448e+06	1.98447e+07	2.16811e+07	1.97944e+07	2.04172e+07	6.40503e+06	4.44944e+07	1.93139e+07	2.06489e+07	2.00864e+07	1.73852e+07	1.86942e+07	1.61487e+07	1.67168e+07	1.85874e+07	1.90454e+07	1.78404e+07	2.04179e+07	1.88977e+07	1.6832e+07	1.01994e+07	1.92115e+07	4.87411e+07	3.72036e+07	4.50701e+07	1.55538e+07	1.8517e+07	3.95453e+07	1.99606e+07	1.85992e+07	1.8843e+07	1.88831e+07	1.88724e+07	2.6525e+07
M131T485	[M-H]-	D-ornithine	0.445651	1.02904	0.877642	131.082	485.28	HMDB0003374	C00515	Organic acids and derivatives	Carboxylic acids and derivatives	Amino acids, peptides, and analogues	1.05991e+08	2.41659e+08	1.17953e+08	1.37441e+08	8.26827e+07	1.7751e+08	1.77237e+08	1.52745e+08	1.44983e+08	1.15791e+08	1.07167e+08	1.40951e+08	1.11226e+08	4.3376e+07	4.82051e+07	7.23387e+07	5.70377e+07	9.06017e+07	7.7794e+07	2.45805e+07	3.97533e+07	1.33223e+08	9.88067e+07	1.03539e+08	3.23649e+07	5.72907e+07	2.53969e+08	3.66533e+07	1.39874e+08	9.16326e+07	1.20207e+08	7.96151e+07	1.18963e+08	1.2444e+08	1.24136e+08
M114T300	[M-H]-	D-proline	2.27487	0.868818	0.262861	114.056	299.591	HMDB0003411	C00763	Organic acids and derivatives	Carboxylic acids and derivatives	"Amino acids, peptides, and analogues"	5.28458e+08	1.1375e+09	7.79298e+08	1.09544e+09	8.32955e+08	1.16993e+09	1.02092e+09	1.10364e+09	9.17404e+08	1.04892e+09	9.78427e+08	1.31127e+09	7.49241e+08	4.78224e+08	7.91367e+08	7.96564e+08	4.96104e+08	6.39045e+08	5.03633e+08	2.04234e+08	9.71375e+07	3.29476e+08	3.71655e+08	1.84121e+08	5.41524e+08	2.25395e+08	2.71818e+08	4.7411e+08	3.31211e+08	6.81614e+08	6.81074e+08	6.96897e+08	7.06626e+08	6.96885e+08	7.15025e+08
M130T397	[M+H]+	D-pyroglutamic acid	1.84908	1.00139	0.988033	130.05	396.954		C02237	Organic acids and derivatives	Carboxylic acids and derivatives	Amino acids, peptides, and analogues	7.38646e+08	1.3133e+09	1.06234e+09	1.24594e+09	1.09043e+09	1.38178e+09	1.08321e+09	1.13681e+09	9.97372e+08	1.25478e+09	1.11251e+09	1.23829e+09	8.13692e+08	1.21638e+09	9.46944e+08	1.13206e+09	8.73863e+08	9.51754e+08	5.39613e+08	7.90573e+07	7.80054e+07	1.21165e+08	8.75882e+07	7.94682e+07	9.21901e+08	4.36627e+07	1.37628e+08	7.63362e+08	9.21094e+07	7.32321e+07	8.05236e+08	8.07376e+08	8.05109e+08	8.06239e+08	8.20025e+08
M459T291_1	[2M-H]-	D-ribose 5-phosphate	0.103059	0.925287	0.739986	459.034	290.649		C00117	Organic oxygen compounds	Organooxygen compounds	Carbohydrates and carbohydrate conjugates	4.21183e+06	1.02815e+07	8.47493e+06	1.01947e+07	6.42344e+06	9.28018e+06	9.92076e+06	788247	1.14108e+07	9.19379e+06	9.56414e+06	1.19347e+07	7.78893e+06	4.59482e+06	8.56591e+06	5.86734e+06	7.57018e+06	7.43406e+06	3.67631e+06	2.42209e+06	579438	1.84889e+06	1.70251e+06	3.24814e+06	1.92397e+06	270299	1.50604e+06	856313	2.5162e+06	2.62895e+06	3.06426e+06	3.82653e+06	3.37053e+06	3.08692e+06	1.59482e+06
M229T179	[M-H]-	D-ribulose 5-phosphate	0.166652	0.771352	0.36679	229.029	178.803	HMDB0001548	C00199	Organic oxygen compounds	Organooxygen compounds	Carbohydrates and carbohydrate conjugates	4.22017e+06	2.8056e+06	1.15678e+06	1.37781e+06	308289	1.67377e+06	2.84399e+06	2.49962e+06	1.8289e+06	2.80618e+06	3.06054e+06	1.92465e+06	8.56588e+06	5.76569e+07	2.20637e+07	2.49008e+07	1.0116e+07	2.77342e+07	8.61426e+07	8.67351e+07	3.09654e+08	1.53162e+08	8.95351e+07	9.28281e+07	1.378e+08	9.8293e+07	4.79312e+08	1.72482e+08	9.591e+07	2.72302e+07	6.62944e+07	6.72014e+07	6.63079e+07	6.71966e+07	7.06737e+07
[truncated: 784 more rows]

## Sheet: E12_vs_E18
ID	adduct	Name	VIP	Fold change	p-value	m/z	rt(s)	HMDB	KEGG	SuperClass	Class	SubClass	E7-1	E7-2	E7-3	E7-4	E7-5	E7-6	E12-1	E12-2	E12-3	E12-4	E12-5	E12-6	E18-1	E18-2	E18-3	E18-4	E18-5	E18-6	E23-1	E23-2	E23-3	E23-4	E23-5	E23-6	E28-1	E28-2	E28-3	E28-4	E28-5	E28-6	QC-1	QC-2	QC-3	QC-4	QC-5
[truncated: 1,472 more rows]

## Sheet: E18_vs_E23
ID	adduct	Name	VIP	Fold change	p-value	m/z	rt(s)	HMDB	KEGG	SuperClass	Class	SubClass	E7-1	E7-2	E7-3	E7-4	E7-5	E7-6	E12-1	E12-2	E12-3	E12-4	E12-5	E12-6	E18-1	E18-2	E18-3	E18-4	E18-5	E18-6	E23-1	E23-2	E23-3	E23-4	E23-5	E23-6	E28-1	E28-2	E28-3	E28-4	E28-5	E28-6	QC-1	QC-2	QC-3	QC-4	QC-5
[truncated: 1,472 more rows]

[truncated: 1 more sheets: E23_vs_E28]
